# Supplementary material for: A Systematic Review and Comprehensive Evaluation of Human Intervention Studies to Unravel the Bioavailability of Hydroxycinnamic Acids
Source: Antioxid Redox Signal. 2024 Mar 18;40(7-9):510–41. doi: 10.1089/ars.2023.0254 (PMC10960166; doi:10.1089/ars.2023.0254)
Supplement: Supplemental data [file Suppl_DataS1.xlsx]

## Sheet: Title page
A systematic review and comprehensive evaluation of human intervention studies to unravel the bioavailability of hydroxycinnamic acids
Giuseppe Di Pede a, Pedro Mena a,b*, Letizia Bresciani a, Mariem Achour c, Rosa M. Lamuela-Raventós d,e,f, Ramon Estruch e,f,g, Rikard Landberg h, Sabine E. Kulling i, David Wishart l,m, Ana Rodriguez-Mateosn, Michael N. Clifford o,p, Alan Crozier q,r, Claudine Manach c, Daniele Del Rio a,b
aDepartment of Food and Drugs, University of Parma, Parma, Italy
bMicrobiome Research Hub, University of Parma, 43124 Parma, Italy
cUniversité Clermont Auvergne, INRAE, Human Nutrition Unit, Clermont-Ferrand, France
dDepartment of Nutrition, Food Sciences and Gastronomy, XaRTA, School of Pharmacy and Food Sciences, University of Barcelona, 08028 Barcelona, Spain
eINSA-UB, Nutrition and Food Safety Research Institute, University of Barcelona, 08921 Santa Coloma de Gramanet, Spain
fCIBER Fisiopatología de la Obesidad y Nutrición (CIBEROBN), Instituto de Salud Carlos III, 28029 Madrid, Spain
gDepartment of Internal Medicine, Hospital Clínic, Institut d’Investigacions Biomèdiques August Pi iSunyer (IDIBAPS), University of Barcelona, 08036 Barcelona, Spain
hDepartment of Life Sciences, Division of Food and Nutrition Science, Chalmers University of Technology, Gothenburg, Sweden
iMax Rubner-Institut, Federal Research Institute of Nutrition and Food, Department of Safety and Quality of Fruit and Vegetables, Haid-und-Neu-Str. 9, 76131 Karlsruhe, Germany
lDepartment of Biological Sciences, University of Alberta, Edmonton, AB T6G 2E9, Canada
mDepartment of Computing Science, University of Alberta, Edmonton, AB T6G 2E8, Canada
nDepartment of Nutritional Sciences, School of Life Course and Population Sciences, King’s College London, SE1 9NH London, United Kingdom
oSchool of Bioscience and Medicine, Faculty of Health and Medical Sciences, University of Surrey, Guildford GU2 7XH, UK
pDepartment of Nutrition Dietetics and Food, School of Clinical Sciences at Monash Health, Faculty of Medicine Nursing and Health Sciences, Monash University, BASE Facility, 264 Ferntree Gully Road, Notting Hill, Victoria 3168, Australia
qDepartment of Chemistry, King Saud University, Riyadh, Saudi Arabia
rSchool of Medicine, Dentistry and Nursing, University of Glasgow, Glasgow G12 8QQ, UK
*Corresponding author:
Professor Pedro Mena, Department of Food and Drugs, University of Parma, Parma, Italy
E-mail: pedro.mena@unipr.it

## Sheet: dataset
5-Caffeoylquinic acid
mw (Da)	Reference	Ingested µmol of HCAs	Ingested µmol of tot phytochemicals	Tmax (h)	Cmax (nmol/L)	Normalized Cmax (nmol/L)/ingested µmol	Time covered by the AUC	AUC (nmol/L*h)	Normalized AUC (nmol/L*h)/µmol consumate	Cavg (AUC/n ore)	Normalized Cavg (AUC/n ore/µmol consumate)	t1/2 (h)	Urinary excretion (% of intake)	Amount excreted and time interval	µmol excreted
354	Stalmach et al. 2009	412		1	2.2	0.00533981	24	4.1	0.00995146	0.170833	0.000414644	0.3
354	Gomez-Juaristi et al. 2018	1118											0.00992844	0.111 µmol at 0-24 h	0.111
354	Lang et al. 2013	519.073		0.75	36	0.0693544
354	Morton et al. 2018	123.338		1.5	20.339	0.164904	4	44.3503	0.359582	11.0876	0.0898956
354	Martinez- Huelamo et al. 2016		20.3848										0.981121	200.0 nmol at 24 h	0.2
354	Martinez- Huelamo et al. 2016		22.9164										0.654554	150.0 nmol at 24 h	0.15
354	Martinez- Huelamo et al. 2016		23.3783										0.769946	180.0 nmol at 24 h	0.18
354	Scherbl et al. 2016	48.0278		0.5	19	0.395604	15	20.5333	0.42753	1.36889	0.028502
354	Scherbl et al. 2016	48.0278		1.18333	14	0.291498	15	12	0.249855	0.8	0.016657
354	Scherbl et al. 2016	48.0278		1.08333	18	0.374783	15	25.25	0.525737	1.68333	0.0350491
354	Stalmach et al 2014	412		1	5.9	0.0143204	24	5.2	0.0126214	0.216667	0.00052589	0.3
354	Stalmach et al 2014	635		0.5	10	0.015748	24	7.5	0.011811	0.3125	0.000492126	0.2
354	Stalmach et al 2014	795		1	11	0.0138365	24	14.7	0.0184906	0.6125	0.00077044	0.6
354	Gomez-Juristi et al. 2018	760.6		1.2									#VALUE!	0.21 μmol at 0-24 h	0.21
354	Feliciano et al. 2016		1233.51										0.0043512	19 μg at 0-24h	0.0536723
354	Feliciano et al 2017		641.047	4.9	4	0.00623979	24	37	0.057718	1.54167	0.00240492
354	Feliciano et al 2017		1233.51	6.8	5	0.00405348	24	40	0.0324279	1.66667	0.00135116
354	Feliciano et al 2017		1940.38	8.3	11	0.00566898	24	107	0.0551437	4.45833	0.00229766
354	Feliciano et al 2017		2404.32	11	9	0.00374326	24	63	0.0262028	2.625	0.00109178
354	Feliciano et al 2017		2993.64	8.3	5	0.0016702	24	55	0.0183723	2.29167	0.000765511
354	Mena 2021	204.9		1.7	3.8	0.0185456	24	13.6	0.0663738	0.6	0.00292826		0.141532	0.29 µmol at 24 h	0.29
354	Martínez-Huélamo et al. 2015		20.0568										0.100714	0.0202 µmol at 24 h	0.0202
354	Mena 2021	614.6		4.1	4.8	0.00780996	24	35.7	0.0580866	1.5	0.00244061		0.0992515	0.61 µmol at 24 h	0.61
354	Mena 2021	296		3.1	3.9	0.0131757	24	19.9	0.0672297	0.8	0.0027027		0.0945946	0.28 µmol at 24 h	0.28
354	Domínguez-Fernandez 2022		5714.6	2	78	0.0136492	24	414	0.072446	17.25	0.00301858		0.0384979	2.2 µmol at 24 h	2.2
354	Heiss 2022		951										0.0630915	0.6 µmol at 24 h	0.6
354	Heiss 2022		951										0.042061	0.4 µmol at 24 h	0.4
354	Mills et al 2017	778.429		1	19.02	0.0244338
354	Mills et al 2017	214.152		1	9.86	0.0460421
354	Martínez-Huélamo et al. 2015		14.1483										0.472142	0.0668 µmol at 24 h	0.0668
354	Martínez-Huélamo et al. 2015		19.1835										0.326322	0.0626 µmol at 24 h	0.0626
354	Pan et al 2016	10.2825		1	2.15763	0.209835	6	0.00320621	0.000311813	0.000534369	5.19689e-05	1.3
354	Pan et al 2016	10.2825		1.1	1.87486	0.182335	6	0.0050339	0.00048956	0.000838983	8.15934e-05	1.4
			mean	2.78333	13.3569	0.0855723		48.3601	0.108967	2.57826	0.0100759	0.683333	#VALUE!
			SD	3.00527	16.6164	0.126185		92.4105	0.158472	4.34943	0.021753	0.534478	#VALUE!
			median	1.18333	9.43	0.0150342		20.5333	0.0551437	1.36889	0.00229766	0.45	#VALUE!
			25th percentile	1	4.2	0.00663233		9.75	0.0154968	0.45625	0.0006457	0.3	#VALUE!
			75th percentile	3.6	17	0.141017		42.1751	0.0698379	1.9875	0.00297342	1.125	#VALUE!
			n replicates	23	22	22		19	19	19	19	6	15
5-Caffeoylquinic acid-3'-sulfate
mw (Da)	Reference	Ingested µmol of HCAs	Ingested µmol of tot phytochemicals	Tmax (h)	Cmax (nmol/L)	Normalized Cmax (nmol/L)/ingested µmol	Time covered by the AUC	AUC (nmol/L*h)	Normalized AUC (nmol/L*h)/µmol consumate	Cavg (AUC/n ore)	Normalized Cavg (AUC/n ore/µmol consumate)	t1/2 (h)	Urinary excretion (% of intake)	Amount excreted and time interval	µmol excreted
434	Mills et al 2017	778.429		1	2.72	0.00349422
434	Mills et al 2017	214.152		3	1.44	0.0067242
			mean	2	2.08	0.00510921
			SD	1.41421	0.905097	0.00228394
			median	2	2.08	0.00510921
			25th percentile	1.5	1.76	0.00430171
			75th percentile	2.5	2.4	0.0059167
			n replicates	2	2	2
5-Caffeoylquinic acid-4'-sulfate
mw (Da)	Reference	Ingested µmol of HCAs	Ingested µmol of tot phytochemicals	Tmax (h)	Cmax (nmol/L)	Normalized Cmax (nmol/L)/ingested µmol	Time covered by the AUC	AUC (nmol/L*h)	Normalized AUC (nmol/L*h)/µmol consumate	Cavg (AUC/n ore)	Normalized Cavg (AUC/n ore/µmol consumate)	t1/2 (h)	Urinary excretion (% of intake)	Amount excreted and time interval	µmol excreted
434	Mills et al 2017	214.152		3	1.49	0.00695768
434	Mills et al 2017	778.429		1	1.5	0.00192696
			mean	2	1.495	0.00444232
			SD	1.41421	0.00707107	0.00355725
			median	2	1.495	0.00444232
			25th percentile	1.5	1.4925	0.00318464
			75th percentile	2.5	1.4975	0.0057
			n replicates	2	2	2
5-Dihydrocaffeoylquinic acid
mw (Da)	Reference	Ingested µmol of HCAs	Ingested µmol of tot phytochemicals	Tmax (h)	Cmax (nmol/L)	Normalized Cmax (nmol/L)/ingested µmol	Time covered by the AUC	AUC (nmol/L*h)	Normalized AUC (nmol/L*h)/µmol consumate	Cavg (AUC/n ore)	Normalized Cavg (AUC/n ore/µmol consumate)	t1/2 (h)	Urinary excretion (% of intake)	Amount excreted and time interval	µmol excreted
356	Gomez-Juristi et al. 2018	760.6											#VALUE!	0.19 μmol at 0-24 h	0.19
3-Caffeoylquinic acid
mw (Da)	Reference	Ingested µmol of HCAs	Ingested µmol of tot phytochemicals	Tmax (h)	Cmax (nmol/L)	Normalized Cmax (nmol/L)/ingested µmol	Time covered by the AUC	AUC (nmol/L*h)	Normalized AUC (nmol/L*h)/µmol consumate	Cavg (AUC/n ore)	Normalized Cavg (AUC/n ore/µmol consumate)	t1/2 (h)	Urinary excretion (% of intake)	Amount excreted and time interval	µmol excreted
354	Gomez-Juaristi et al. 2018	1118											0.018873	0.211 µmol at 0-24 h	0.211
354	Morton et al. 2018	290.706		1	32.2034	0.110777	4	77.1186	0.265281	19.2797	0.0663202
354	Mena 2021	614.6		4.5	6.8	0.0110641	24	45.6	0.0741946	1.9	0.00309144		0.120404	0.74 µmol at 24 h	0.74
354	Zhong et al. 2017		961.8	2.1	42.8	0.0444999	24	684	0.711167	28.5	0.0296319
354	Mena 2021	204.9		2.2	6.5	0.0317228	24	21.5	0.104929	0.9	0.00439239		0.161054	0.33 µmol at 24 h	0.33
354	Gomez-Juristi et al. 2018	760.6											#VALUE!	0.044 μmol at 0-24 h	0.044
354	Mena 2021	296		4.4	5.4	0.0182432	24	26.8	0.0905405	1.1	0.00371622		0.135135	0.4 µmol at 24 h	0.4
354	Mills et al 2017	778.429		1	5.23	0.00671866
354	Mills et al 2017	214.152		1	4.14	0.0193321
			mean	2.31429	14.7248	0.0346225		171.004	0.249222	10.3359	0.0214304		#VALUE!
			SD	1.5475	15.8814	0.0359191		287.599	0.269391	12.8007	0.0274898		#VALUE!
			median	2.1	6.5	0.0193321		45.6	0.104929	1.9	0.00439239		#VALUE!
			25th percentile	1	5.315	0.0146537		26.8	0.0905405	1.1	0.00371622		#VALUE!
			75th percentile	3.3	19.5017	0.0381113		77.1186	0.265281	19.2797	0.0296319		#VALUE!
			n replicates	7	7	7		5	5	5	5	0	5
3-Caﬀeoylquinic acid-sulfate
mw (Da)	Reference	Ingested µmol of HCAs	Ingested µmol of tot phytochemicals	Tmax (h)	Cmax (nmol/L)	Normalized Cmax (nmol/L)/ingested µmol	Time covered by the AUC	AUC (nmol/L*h)	Normalized AUC (nmol/L*h)/µmol consumate	Cavg (AUC/n ore)	Normalized Cavg (AUC/n ore/µmol consumate)	t1/2 (h)	Urinary excretion (% of intake)	Amount excreted and time interval	µmol excreted
434	Stalmach et al 2014	412											0.1	0.0 µmol at 0-24 h	0
434	Stalmach et al 2014	635											0.1	0.1 µmol at 0-24 h	0.1
434	Stalmach et al 2014	795											0.1	0.0 µmol at 0-24 h	0
			mean										0.1
			SD										1.69967e-17
			median										0.1
			25th percentile										0.1
			75th percentile										0.1
			n replicates										3
3- Caﬀeoylquinic lactone-sulfate
mw (Da)	Reference	Ingested µmol of HCAs	Ingested µmol of tot phytochemicals	Tmax (h)	Cmax (nmol/L)	Normalized Cmax (nmol/L)/ingested µmol	Time covered by the AUC	AUC (nmol/L*h)	Normalized AUC (nmol/L*h)/µmol consumate	Cavg (AUC/n ore)	Normalized Cavg (AUC/n ore/µmol consumate)	t1/2 (h)	Urinary excretion (% of intake)	Amount excreted and time interval	µmol excreted
416	Stalmach et al 2014	635		0.5	54	0.0850394	24	69	0.108661	2.875	0.00452756	0.5	2.3	1.0 µmol at 0-24 h	1
416	Stalmach et al. 2009	412		0.6	27	0.065534	24	30.1	0.0730583	1.25417	0.00304409	0.5	0.26699	1.1 µmol at 0-24 h	1.1
416	Stalmach et al 2014	412		0.5	27	0.065534	24	26	0.0631068	1.08333	0.00262945	0.5	3	1.0 µmol at 0-24 h	1
416	Stalmach et al 2014	795		0.5	20	0.0251572	24	21	0.0264151	0.875	0.00110063	0.3	3	0.7 µmol at 0-24 h	0.7
			mean	0.525	32	0.0603161		36.525	0.0678104	1.52187	0.00282543	0.45	2.14175		0.95
			SD	0.05	15.0333	0.0251783		21.9675	0.0338233	0.915311	0.0014093	0.1	1.29267
			median	0.5	27	0.065534		28.05	0.0680825	1.16875	0.00283677	0.5	2.65
			25th percentile	0.5	25.25	0.0554398		24.75	0.0539339	1.03125	0.00224724	0.45	1.79175
			75th percentile	0.525	33.75	0.0704103		39.825	0.081959	1.65938	0.00341496	0.5	3
			n replicates	4	4	4		4	4	4	4	4	4
3-Dihydrocaffeoylquinic acid
mw (Da)	Reference	Ingested µmol of HCAs	Ingested µmol of tot phytochemicals	Tmax (h)	Cmax (nmol/L)	Normalized Cmax (nmol/L)/ingested µmol	Time covered by the AUC	AUC (nmol/L*h)	Normalized AUC (nmol/L*h)/µmol consumate	Cavg (AUC/n ore)	Normalized Cavg (AUC/n ore/µmol consumate)	t1/2 (h)	Urinary excretion (% of intake)	Amount excreted and time interval	µmol excreted
356	Gomez-Juaristi et al. 2018	1118											0.0440072	0.492 µmol at 0-24 h	0.492
356	Gomez-Juristi et al. 2018	760.6											#VALUE!	0.6 μmol at 0-24 h	0.6
			mean										#VALUE!
			SD										#VALUE!
			median										#VALUE!
			25th percentile										#VALUE!
			75th percentile										#VALUE!
			n replicates										2
3-Caffeoylquinic-1,5-lactone
mw (Da)	Reference	Ingested µmol of HCAs	Ingested µmol of tot phytochemicals	Tmax (h)	Cmax (nmol/L)	Normalized Cmax (nmol/L)/ingested µmol	Time covered by the AUC	AUC (nmol/L*h)	Normalized AUC (nmol/L*h)/µmol consumate	Cavg (AUC/n ore)	Normalized Cavg (AUC/n ore/µmol consumate)	t1/2 (h)	Urinary excretion (% of intake)	Amount excreted and time interval	µmol excreted
336	Mills et al 2017	214.152		1	1.06	0.00494976
4-Caffeoylquinic acid
mw (Da)	Reference	Ingested µmol of HCAs	Ingested µmol of tot phytochemicals	Tmax (h)	Cmax (nmol/L)	Normalized Cmax (nmol/L)/ingested µmol	Time covered by the AUC	AUC (nmol/L*h)	Normalized AUC (nmol/L*h)/µmol consumate	Cavg (AUC/n ore)	Normalized Cavg (AUC/n ore/µmol consumate)	t1/2 (h)	Urinary excretion (% of intake)	Amount excreted and time interval	µmol excreted
354	Morton et al. 2018	130.959		1	19.322	0.147543	4	45.4802	0.347287	11.3701	0.0868217
354	Gomez-Juristi et al. 2018	760.6											#VALUE!	0.11 μmol at 0-24 h	0.11
354	Mills et al 2017	214.152		1	5.35	0.0249823
354	Domínguez-Fernandez 2022		5714.6	2	25	0	24	151	0.0264235	6.29167	0.00110098		0.00524971	0.3 µmol at 24 h	0.3
354	Mills et al 2017	778.429		1	7.68	0.00986603
			mean	1.25	14.338	0.0455978		98.2401	0.186855	8.83086	0.0439613	#DIV/0!	#VALUE!
			SD	0.5	9.37429	0.0687355		74.6137	0.226884	3.59096	0.0606137	#DIV/0!	#VALUE!
			median	1	13.501	0.0174241		98.2401	0.186855	8.83086	0.0439613	#NUM!	#VALUE!
			25th percentile	1	7.0975	0.00739952		71.8602	0.106639	7.56126	0.0225311	#NUM!	#VALUE!
			75th percentile	1.25	20.7415	0.0556224		124.62	0.267071	10.1005	0.0653915	#NUM!	#VALUE!
			n replicates	4	4	4		2	2	2	2		2
4-Caﬀeoylquinic acid-sulfate
mw (Da)	Reference	Ingested µmol of HCAs	Ingested µmol of tot phytochemicals	Tmax (h)	Cmax (nmol/L)	Normalized Cmax (nmol/L)/ingested µmol	Time covered by the AUC	AUC (nmol/L*h)	Normalized AUC (nmol/L*h)/µmol consumate	Cavg (AUC/n ore)	Normalized Cavg (AUC/n ore/µmol consumate)	t1/2 (h)	Urinary excretion (% of intake)	Amount excreted and time interval	µmol excreted
434	Stalmach et al 2014	412											0.1	0.1 µmol at 0-24 h	0.1
434	Stalmach et al 2014	635											0.1	0.0 µmol at 0-24 h	0
434	Stalmach et al 2014	795											0.1	0.0 µmol at 0-24 h	0
			mean										0.1
			SD										1.69967e-17
			median										0.1
			25th percentile										0.1
			75th percentile										0.1
			n replicates										3
4- Caﬀeoylquinic lactone-sulfate
mw (Da)	Reference	Ingested µmol of HCAs	Ingested µmol of tot phytochemicals	Tmax (h)	Cmax (nmol/L)	Normalized Cmax (nmol/L)/ingested µmol	Time covered by the AUC	AUC (nmol/L*h)	Normalized AUC (nmol/L*h)/µmol consumate	Cavg (AUC/n ore)	Normalized Cavg (AUC/n ore/µmol consumate)	t1/2 (h)	Urinary excretion (% of intake)	Amount excreted and time interval	µmol excreted
416	Stalmach et al. 2009	412		0.7	21	0.0509709	24	23.1	0.056068	0.9625	0.00233617	0.4	0.242718	1.0 µmol at 0-24 h	1
416	Stalmach et al 2014	412		0.5	21	0.0509709	24	21	0.0509709	0.875	0.00212379	0.5	3.6	0.8 µmol at 0-24 h	0.8
416	Stalmach et al 2014	635		0.5	51	0.080315	24	72	0.113386	3	0.00472441	0.5	2.6	0.8 µmol at 0-24 h	0.8
416	Stalmach et al 2014	795		0.5	18	0.0226415	24	18	0.0226415	0.75	0.000943396	0.3	3.3	0.5 µmol at 0-24 h	0.5
			mean	0.55	27.75	0.0512246		33.525	0.0607665	1.39688	0.00253194	0.425	2.43568
			SD	0.1	15.5644	0.0235469		25.7352	0.0380366	1.0723	0.00158486	0.0957427	1.52083
			median	0.5	21	0.0509709		22.05	0.0535194	0.91875	0.00222998	0.45	2.95
			25th percentile	0.5	20.25	0.0438885		20.25	0.0438885	0.84375	0.00182869	0.375	2.01068
			75th percentile	0.55	28.5	0.0583069		35.325	0.0703974	1.47188	0.00293323	0.5	3.375
			n replicates	4	4	4		4	4	4	4	4	4
Caffeoylquinic lactone sulfate
mw (Da)	Reference	Ingested µmol of HCAs	Ingested µmol of tot phytochemicals	Tmax (h)	Cmax (nmol/L)	Normalized Cmax (nmol/L)/ingested µmol	Time covered by the AUC	AUC (nmol/L*h)	Normalized AUC (nmol/L*h)/µmol consumate	Cavg (AUC/n ore)	Normalized Cavg (AUC/n ore/µmol consumate)	t1/2 (h)	Urinary excretion (% of intake)	Amount excreted and time interval	µmol excreted
416	Gomez-Juaristi et al. 2018	1118											0.0103757	0.116 µmol at 0-24 h	0.116
416	Gomez-Juristi et al. 2018	760.6											#VALUE!	0.3 μmol at 0-24 h	0.3
416	Gomez-Juristi et al. 2018	760.6											#VALUE!	0.7 μmol at 0-24 h	0.7
416	Gomez-Juristi et al. 2018	760.6											#VALUE!	0.29 μmol at 0-24 h	0.29
			mean										#VALUE!
			SD										#VALUE!
			median										#VALUE!
			25th percentile										#VALUE!
			75th percentile										#VALUE!
			n replicates										4
4-Dihydrocaffeoylquinic acid
mw (Da)	Reference	Ingested µmol of HCAs	Ingested µmol of tot phytochemicals	Tmax (h)	Cmax (nmol/L)	Normalized Cmax (nmol/L)/ingested µmol	Time covered by the AUC	AUC (nmol/L*h)	Normalized AUC (nmol/L*h)/µmol consumate	Cavg (AUC/n ore)	Normalized Cavg (AUC/n ore/µmol consumate)	t1/2 (h)	Urinary excretion (% of intake)	Amount excreted and time interval	µmol excreted
356	Gomez-Juristi et al. 2018	760.6											#VALUE!	0.29 μmol at 0-24 h	0.29
Dihydrocaffeoylquinic acid-glucuronide
mw (Da)	Reference	Ingested µmol of HCAs	Ingested µmol of tot phytochemicals	Tmax (h)	Cmax (nmol/L)	Normalized Cmax (nmol/L)/ingested µmol	Time covered by the AUC	AUC (nmol/L*h)	Normalized AUC (nmol/L*h)/µmol consumate	Cavg (AUC/n ore)	Normalized Cavg (AUC/n ore/µmol consumate)	t1/2 (h)	Urinary excretion (% of intake)	Amount excreted and time interval	µmol excreted
532	Gomez-Juristi et al. 2018	760.6											#VALUE!	0.10 μmol at 0-24 h	0.1
4-Caffeoylquinic-1,5-lactone
mw (Da)	Reference	Ingested µmol of HCAs	Ingested µmol of tot phytochemicals	Tmax (h)	Cmax (nmol/L)	Normalized Cmax (nmol/L)/ingested µmol	Time covered by the AUC	AUC (nmol/L*h)	Normalized AUC (nmol/L*h)/µmol consumate	Cavg (AUC/n ore)	Normalized Cavg (AUC/n ore/µmol consumate)	t1/2 (h)	Urinary excretion (% of intake)	Amount excreted and time interval	µmol excreted
336	Mills et al 2017	778.429		1	0.92	0.00118187
336	Mills et al 2017	214.152		1	0.71	0.0033154
			mean	1	0.815	0.00224864
			SD	0	0.148492	0.00150864
			median	1	0.815	0.00224864
			25th percentile	1	0.7625	0.00171525
			75th percentile	1	0.8675	0.00278202
			n replicates	2	2	2
1,5-Dicaffeoylquinic acid
mw (Da)	Reference	Ingested µmol of HCAs	Ingested µmol of tot phytochemicals	Tmax (h)	Cmax (nmol/L)	Normalized Cmax (nmol/L)/ingested µmol	Time covered by the AUC	AUC (nmol/L*h)	Normalized AUC (nmol/L*h)/µmol consumate	Cavg (AUC/n ore)	Normalized Cavg (AUC/n ore/µmol consumate)	t1/2 (h)	Urinary excretion (% of intake)	Amount excreted and time interval	µmol excreted
516	Liu 2009	580		3.1	54.0698	0.0932237	12	292.636	0.504544	24.3863	0.0420454	3.6
516	Gu et al 2006	1162.79		1.9	141.667	0.121833	24	736.047	0.633	30.6686	0.026375	2.7
			mean	2.5	97.8682	0.107529		514.341	0.568772	27.5275	0.0342102	3.15
			SD	0.848528	61.9404	0.02023		313.539	0.0908319	4.44226	0.0110806	0.636396
			median	2.5	97.8682	0.107529		514.341	0.568772	27.5275	0.0342102	3.15
			25th percentile	2.2	75.969	0.100376		403.488	0.536658	25.9569	0.0302926	2.925
			75th percentile	2.8	119.767	0.114681		625.194	0.600886	29.098	0.0381278	3.375
			n replicates	2	2	2		2	2	2	2	2
3-Feruloylquinic acid
mw (Da)	Reference	Ingested µmol of HCAs	Ingested µmol of tot phytochemicals	Tmax (h)	Cmax (nmol/L)	Normalized Cmax (nmol/L)/ingested µmol	Time covered by the AUC	AUC (nmol/L*h)	Normalized AUC (nmol/L*h)/µmol consumate	Cavg (AUC/n ore)	Normalized Cavg (AUC/n ore/µmol consumate)	t1/2 (h)	Urinary excretion (% of intake)	Amount excreted and time interval	µmol excreted
368	Stalmach et al. 2009	412		0.7	16	0.038835	24	30.5	0.0740291	1.27083	0.00308455	0.9	0.291262	1.2 µmol at 0-24 h	1.2
368	Gomez-Juaristi et al. 2018	1118											0.0342576	0.383 µmol at 0-24 h	0.383
368	Scherbl et al. 2016	48.0278		0.466667	11	0.229034	15	4.85	0.100983	0.323333	0.00673221
368	Scherbl et al. 2016	48.0278		1.15	8	0.16657	15	1.06667	0.0222093	0.0711111	0.00148062
368	Scherbl et al. 2016	48.0278		1.15	10	0.208213	15	5.28333	0.110006	0.352222	0.00733371
368	Stalmach et al 2014	412		0.5	16	0.038835	24	25	0.0606796	1.04167	0.00252832	0.9	5.1	1.2 µmol at 0-24 h	1.2
368	Stalmach et al 2014	635		1	43	0.0677165	24	78	0.122835	3.25	0.00511811	1	6.2	1.6 µmol at 0-24 h	1.6
368	Gomez-Juristi et al. 2018	760.6											#VALUE!	0.9 μmol at 0-24 h	0.9
386	Mena 2021	204.9											0.429478	0.88 µmol at 24 h	0.88
386	Mena 2021	614.6											0.447445	2.75 µmol at 24 h	2.75
386	Mena 2021	296											0.35473	1.05 µmol at 24 h	1.05
368	Mills et al 2017	778.429		1	10.79	0.0138613
368	Mills et al 2017	214.152		1	11.61	0.0542138
368	Domínguez-Fernandez 2022		5714.6	2	41	0.00717461	24	227	0.0397228	9.45833	0.00165512		0.036748	2.1 µmol at 24 h	2.1
368	Stalmach et al 2014	795		0.5	13	0.0163522	24	24	0.0301887	1	0.00125786	1	4.4	0.7 µmol at 0-24 h	0.7
			mean	0.946667	18.04	0.0840805		49.4625	0.0700816	2.09594	0.00364881	0.95	#VALUE!
			SD	0.458379	12.8789	0.0842689		75.8047	0.0382483	3.13534	0.00242637	0.057735	#VALUE!
			median	1	12.305	0.0465244		24.5	0.0673544	1.02083	0.00280643	0.95	#VALUE!
			25th percentile	0.55	10.8425	0.0219729		5.175	0.0373393	0.345	0.00161149	0.9	#VALUE!
			75th percentile	1.1125	16	0.141857		42.375	0.103239	1.76562	0.00552163	1	#VALUE!
			n replicates	10	10	10		8	8	8	8	4	10
3-Dihydroferuloylquinic acid
mw (Da)	Reference	Ingested µmol of HCAs	Ingested µmol of tot phytochemicals	Tmax (h)	Cmax (nmol/L)	Normalized Cmax (nmol/L)/ingested µmol	Time covered by the AUC	AUC (nmol/L*h)	Normalized AUC (nmol/L*h)/µmol consumate	Cavg (AUC/n ore)	Normalized Cavg (AUC/n ore/µmol consumate)	t1/2 (h)	Urinary excretion (% of intake)	Amount excreted and time interval	µmol excreted
370	Gomez-Juaristi et al. 2018	1118		9.1	19	0.0169946	12	0.616667	0.00055158	0.0513889	4.5965e-05		0.119678	1.338 µmol at 0-24 h	1.338
370	Gomez-Juristi et al. 2018	760.6		9.2	9	#VALUE!	12	0.333333	#VALUE!	0.0277778	#VALUE!		#VALUE!	0.9 μmol at 0-24 h	0.9
			mean	9.15	14	#VALUE!		0.475	#VALUE!	0.0395833	#VALUE!		#VALUE!
			SD	0.0707107	7.07107	#VALUE!		0.200347	#VALUE!	0.0166956	#VALUE!		#VALUE!
			median	9.15	14	#VALUE!		0.475	#VALUE!	0.0395833	#VALUE!		#VALUE!
			25th percentile	9.125	11.5	#VALUE!		0.404167	#VALUE!	0.0336806	#VALUE!		#VALUE!
			75th percentile	9.175	16.5	#VALUE!		0.545833	#VALUE!	0.0454861	#VALUE!		#VALUE!
			n replicates	2	2	2		2	2	2	2		2
3-Feruloylquinic-1,5-lactone
mw (Da)	Reference	Ingested µmol of HCAs	Ingested µmol of tot phytochemicals	Tmax (h)	Cmax (nmol/L)	Normalized Cmax (nmol/L)/ingested µmol	Time covered by the AUC	AUC (nmol/L*h)	Normalized AUC (nmol/L*h)/µmol consumate	Cavg (AUC/n ore)	Normalized Cavg (AUC/n ore/µmol consumate)	t1/2 (h)	Urinary excretion (% of intake)	Amount excreted and time interval	µmol excreted
350	Mills et al 2017	214.152		1	1.07	0.00499645
350	Mills et al 2017	778.429		1	0.72	0.00092494
			mean	1	0.895	0.0029607
			SD	0	0.247487	0.00287899
			median	1	0.895	0.0029607
			25th percentile	1	0.8075	0.00194282
			75th percentile	1	0.9825	0.00397857
			n replicates	2	2	2
4-Feruloylquinic acid
mw (Da)	Reference	Ingested µmol of HCAs	Ingested µmol of tot phytochemicals	Tmax (h)	Cmax (nmol/L)	Normalized Cmax (nmol/L)/ingested µmol	Time covered by the AUC	AUC (nmol/L*h)	Normalized AUC (nmol/L*h)/µmol consumate	Cavg (AUC/n ore)	Normalized Cavg (AUC/n ore/µmol consumate)	t1/2 (h)	Urinary excretion (% of intake)	Amount excreted and time interval	µmol excreted
368	Stalmach et al. 2009	412		0.8	14	0.0339806	24	24.5	0.059466	1.02083	0.00247775	0.9	0.26699	1.1 µmol at 0-24 h	1.1
368	Gomez-Juaristi et al. 2018	1118											0.0452594	0.506 µmol at 0-24 h	0.506
368	Scherbl et al. 2016	48.0278		0.6	9	0.187391	15	1.36667	0.0284557	0.0911111	0.00189705
368	Scherbl et al. 2016	48.0278		1.55	7	0.145749	15	0.15	0.00312319	0.01	0.000208213
368	Scherbl et al. 2016	48.0278		1.38333	9	0.187391	15	1.55	0.032273	0.103333	0.00215153
368	Stalmach et al 2014	412		1	14	0.0339806	24	20	0.0485437	0.833333	0.00202265	0.8	5.3	1.2 µmol at 0-24 h	1.2
368	Stalmach et al 2014	635		1	24	0.0377953	24	55	0.0866142	2.29167	0.00360892	1	2.7	1.1 µmol at 0-24 h	1.1
368	Stalmach et al 2014	795		1	9.2	0.0115723	24	19	0.0238994	0.791667	0.000995807	0.9	3.1	0.7 µmol at 0-24 h	0.7
368	Gomez-Juristi et al. 2018	760.6		0.9	20	0.026295	12	0.5	0.000657376	0.0416667	5.47813e-05		0.15777	1.2 μmol at 0-24 h	1.2
368	Mena 2021	204.9		0.6	25	0.122011	24	60.5	0.295266	2.5	0.0122011		0.0390434	0.08 µmol at 24 h	0.08
368	Mena 2021	614.6		3	27.6	0.0449073	24	111.5	0.181419	4.6	0.00748454		0.0406769	0.25 µmol at 24 h	0.25
368	Mena 2021	296		1.6	22.3	0.0753378	24	68.7	0.232095	2.9	0.0097973		0.0405405	0.12 µmol at 24 h	0.12
368	Mills et al 2017	778.429		1	8.4	0.010791
368	Mills et al 2017	214.152		1	8.24	0.0384774
368	Domínguez-Fernandez 2022		5714.6	2	4	0.000699962	24	75	0.0131243	3.125	0.000546845		0.0139992	0.8 µmol at 24 h	0.8
			mean	1.24524	14.41	0.0683128		36.4806	0.0837447	1.52572	0.00362054	0.9	1.17043
			SD	0.64076	7.82046	0.0649736		36.7523	0.0980743	1.51621	0.00400445	0.0816497	1.86768
			median	1	11.6	0.0381363		22.25	0.0404083	0.927083	0.00208709	0.9	0.101515
			25th percentile	0.925	8.55	0.0282164		1.50417	0.0212056	0.100278	0.000883567	0.875	0.0405746
			75th percentile	1.50833	21.725	0.110343		62.55	0.110315	2.6	0.00457783	0.925	2.09175
			n replicates	14	14	14		12	12	12	12	4	10
4-Dihydroferuloylquinic acid
mw (Da)	Reference	Ingested µmol of HCAs	Ingested µmol of tot phytochemicals	Tmax (h)	Cmax (nmol/L)	Normalized Cmax (nmol/L)/ingested µmol	Time covered by the AUC	AUC (nmol/L*h)	Normalized AUC (nmol/L*h)/µmol consumate	Cavg (AUC/n ore)	Normalized Cavg (AUC/n ore/µmol consumate)	t1/2 (h)	Urinary excretion (% of intake)	Amount excreted and time interval	µmol excreted
370	Gomez-Juristi et al. 2018	760.6											#VALUE!	0.22 μmol at 0-24 h	0.22
4-Feruloylquinic-1,5-lactone
mw (Da)	Reference	Ingested µmol of HCAs	Ingested µmol of tot phytochemicals	Tmax (h)	Cmax (nmol/L)	Normalized Cmax (nmol/L)/ingested µmol	Time covered by the AUC	AUC (nmol/L*h)	Normalized AUC (nmol/L*h)/µmol consumate	Cavg (AUC/n ore)	Normalized Cavg (AUC/n ore/µmol consumate)	t1/2 (h)	Urinary excretion (% of intake)	Amount excreted and time interval	µmol excreted
350	Mills et al 2017	214.152		1	1.48	0.00691098
350	Mills et al 2017	778.429		1	1.35	0.00173426
			mean	1	1.415	0.00432262
			SD	0	0.0919239	0.00366049
			median	1	1.415	0.00432262
			25th percentile	1	1.3825	0.00302844
			75th percentile	1	1.4475	0.0056168
			n replicates	2	2	2
5-Feruloylquinic acid
mw (Da)	Reference	Ingested µmol of HCAs	Ingested µmol of tot phytochemicals	Tmax (h)	Cmax (nmol/L)	Normalized Cmax (nmol/L)/ingested µmol	Time covered by the AUC	AUC (nmol/L*h)	Normalized AUC (nmol/L*h)/µmol consumate	Cavg (AUC/n ore)	Normalized Cavg (AUC/n ore/µmol consumate)	t1/2 (h)	Urinary excretion (% of intake)	Amount excreted and time interval	µmol excreted
368	Stalmach et al. 2009	412		0.9	6	0.0145631	24	10.4	0.0252427	0.433333	0.00105178	0.8	0.242718	1.0 µmol at 0-24 h	1
368	Gomez-Juaristi et al. 2018	1118											0.0596601	0.667 µmol at 0-24 h	0.667
368	Scherbl et al. 2016	48.0278		0.616667	17	0.353961	15	20.6167	0.429265	1.37444	0.0286177
368	Scherbl et al. 2016	48.0278		1.58333	12	0.249855	15	13.6333	0.283863	0.908889	0.0189242
368	Scherbl et al. 2016	48.0278		1.26667	14	0.291498	15	15.5333	0.323424	1.03556	0.0215616
368	Stalmach et al 2014	412		1	5.4	0.0131068	24	7.9	0.0191748	0.329167	0.000798948	0.8	3.3	0.8 µmol at 0-24 h	0.8
368	Stalmach et al 2014	635		1	12	0.0188976	24	19	0.0299213	0.791667	0.00124672	0.8	1.8	0.9 µmol at 0-24 h	0.9
368	Stalmach et al 2014	795		1	18	0.0226415	24	38	0.0477987	1.58333	0.00199161	1.1	2.2	1.4 µmol at 0-24 h	1.4
368	Gomez-Juristi et al. 2018	760.6		1.2	20	#VALUE!	12	0.666667	#VALUE!	0.0555556	#VALUE!		#VALUE!	1.5 μmol at 0-24 h	1.5
368	Mena 2021	614.6		3.7	14.5	0.0235926	24	106.3	0.172958	4.4	0.00715913		0.193622	1.19 µmol at 24 h	1.19
368	Mena 2021	296		2.2	12.2	0.0412162	24	62.9	0.2125	2.6	0.00878378		0.219595	0.65 µmol at 24 h	0.65
368	Mena 2021	204.9		1.2	12.6	0.0614934	24	38.4	0.187408	1.6	0.00780869		0.278184	0.57 µmol at 24 h	0.57
368	Mills et al 2017	778.429		1	17.9	0.022995
368	Mills et al 2017	214.152		1	7.34	0.0342747
			mean	1.35897	12.9954	#VALUE!		30.3045	#VALUE!	1.37381	#VALUE!	0.875	#VALUE!
			SD	0.801203	4.64449	#VALUE!		30.752	#VALUE!	1.23043	#VALUE!	0.15	#VALUE!
			median	1	12.6	#VALUE!		19	#VALUE!	1.03556	#VALUE!	0.8	#VALUE!
			25th percentile	1	12	#VALUE!		12.0167	#VALUE!	0.6125	#VALUE!	0.8	#VALUE!
			75th percentile	1.26667	17	#VALUE!		38.2	#VALUE!	1.59167	#VALUE!	0.875	#VALUE!
			n replicates	13	13	13		11	11	11	11	4	9
5-Feruloylquinic acid-4'-sulfate
mw (Da)	Reference	Ingested µmol of HCAs	Ingested µmol of tot phytochemicals	Tmax (h)	Cmax (nmol/L)	Normalized Cmax (nmol/L)/ingested µmol	Time covered by the AUC	AUC (nmol/L*h)	Normalized AUC (nmol/L*h)/µmol consumate	Cavg (AUC/n ore)	Normalized Cavg (AUC/n ore/µmol consumate)	t1/2 (h)	Urinary excretion (% of intake)	Amount excreted and time interval	µmol excreted
448	Mills et al 2017	214.152		3	1.99	0.00929247
448	Mills et al 2017	778.429		1	3.9	0.00501009
			mean	2	2.945	0.00715128
			SD	1.41421	1.35057	0.0030281
			median	2	2.945	0.00715128
			25th percentile	1.5	2.4675	0.00608069
			75th percentile	2.5	3.4225	0.00822187
			n replicates	2	2	2
5-Feruloylquinic acid-4'-glucuronide
mw (Da)	Reference	Ingested µmol of HCAs	Ingested µmol of tot phytochemicals	Tmax (h)	Cmax (nmol/L)	Normalized Cmax (nmol/L)/ingested µmol	Time covered by the AUC	AUC (nmol/L*h)	Normalized AUC (nmol/L*h)/µmol consumate	Cavg (AUC/n ore)	Normalized Cavg (AUC/n ore/µmol consumate)	t1/2 (h)	Urinary excretion (% of intake)	Amount excreted and time interval	µmol excreted
544	Mills et al 2017	214.152		3	6.46	0.0301655
544	Mills et al 2017	778.429		1	16.87	0.0216719
			mean	2	11.665	0.0259187
			SD	1.41421	7.36098	0.00600591
			median	2	11.665	0.0259187
			25th percentile	1.5	9.0625	0.0237953
			75th percentile	2.5	14.2675	0.0280421
			n replicates	2	2	2
5-Dihydroferuloylquinic acid
mw (Da)	Reference	Ingested µmol of HCAs	Ingested µmol of tot phytochemicals	Tmax (h)	Cmax (nmol/L)	Normalized Cmax (nmol/L)/ingested µmol	Time covered by the AUC	AUC (nmol/L*h)	Normalized AUC (nmol/L*h)/µmol consumate	Cavg (AUC/n ore)	Normalized Cavg (AUC/n ore/µmol consumate)	t1/2 (h)	Urinary excretion (% of intake)	Amount excreted and time interval	µmol excreted
370	Gomez-Juaristi et al. 2018	1118		8.9	47	0.0420394	12	1.95	0.00174419	0.1625	0.000145349		0.336225	3.759 µmol at 0-24 h	3.759
370	Gomez-Juristi et al. 2018	760.6		9.3	40	#VALUE!	12	1.83333	#VALUE!	0.152778	#VALUE!		#VALUE!	6 μmol at 0-24 h	6
			mean	9.1	43.5	#VALUE!		1.89167	#VALUE!	0.157639	#VALUE!		#VALUE!
			SD	0.282843	4.94975	#VALUE!		0.0824958	#VALUE!	0.00687465	#VALUE!		#VALUE!
			median	9.1	43.5	#VALUE!		1.89167	#VALUE!	0.157639	#VALUE!		#VALUE!
			25th percentile	9	41.75	#VALUE!		1.8625	#VALUE!	0.155208	#VALUE!		#VALUE!
			75th percentile	9.2	45.25	#VALUE!		1.92083	#VALUE!	0.160069	#VALUE!		#VALUE!
			n replicates	2	2	2		2	2	2	2		2
Feruloylquinic lactone glucuronide
mw (Da)	Reference	Ingested µmol of HCAs	Ingested µmol of tot phytochemicals	Tmax (h)	Cmax (nmol/L)	Normalized Cmax (nmol/L)/ingested µmol	Time covered by the AUC	AUC (nmol/L*h)	Normalized AUC (nmol/L*h)/µmol consumate	Cavg (AUC/n ore)	Normalized Cavg (AUC/n ore/µmol consumate)	t1/2 (h)	Urinary excretion (% of intake)	Amount excreted and time interval	µmol excreted
526	Gomez-Juristi et al. 2018	760.6		1.2
1,5-Diferuloylquinic acid
mw (Da)	Reference	Ingested µmol of HCAs	Ingested µmol of tot phytochemicals	Tmax (h)	Cmax (nmol/L)	Normalized Cmax (nmol/L)/ingested µmol	Time covered by the AUC	AUC (nmol/L*h)	Normalized AUC (nmol/L*h)/µmol consumate	Cavg (AUC/n ore)	Normalized Cavg (AUC/n ore/µmol consumate)	t1/2 (h)	Urinary excretion (% of intake)	Amount excreted and time interval	µmol excreted
544	Gu et al 2006	1162.79		2.8	65.4412	0.0562794	24	499.265	0.429368	20.8027	0.0178903	3.8
544	Liu 2009	580		5.7	23.5294	0.040568	12	172.794	0.297921	14.3995	0.0248267
			mean	4.25	44.4853	0.0484237		336.029	0.363644	17.6011	0.0213585	3.8
			SD	2.05061	29.6361	0.0111097		230.85	0.0929469	4.52774	0.00490479	#DIV/0!
			median	4.25	44.4853	0.0484237		336.029	0.363644	17.6011	0.0213585	3.8
			25th percentile	3.525	34.0074	0.0444958		254.412	0.330783	16.0003	0.0196244	3.8
			75th percentile	4.975	54.9632	0.0523515		417.647	0.396506	19.2019	0.0230926	3.8
			n replicates	2	2	2		2	2	2	2	1
Coumaroylquinic acid
mw (Da)	Reference	Ingested µmol of HCAs	Ingested µmol of tot phytochemicals	Tmax (h)	Cmax (nmol/L)	Normalized Cmax (nmol/L)/ingested µmol	Time covered by the AUC	AUC (nmol/L*h)	Normalized AUC (nmol/L*h)/µmol consumate	Cavg (AUC/n ore)	Normalized Cavg (AUC/n ore/µmol consumate)	t1/2 (h)	Urinary excretion (% of intake)	Amount excreted and time interval	µmol excreted
338	Gomez-Juaristi et al. 2018	1118		1.2									0.0473166	0.529 µmol at 0-24 h	0.529
338	Gomez-Juristi et al. 2018	760.6											#VALUE!	0.26 μmol at 0-24 h	0.26
			mean	1.2									#VALUE!
			SD	#DIV/0!									#VALUE!
			median	1.2									#VALUE!
			25th percentile	1.2									#VALUE!
			75th percentile	1.2									#VALUE!
			n replicates										2
Dihydrocoumaroylquinic acid
mw (Da)	Reference	Ingested µmol of HCAs	Ingested µmol of tot phytochemicals	Tmax (h)	Cmax (nmol/L)	Normalized Cmax (nmol/L)/ingested µmol	Time covered by the AUC	AUC (nmol/L*h)	Normalized AUC (nmol/L*h)/µmol consumate	Cavg (AUC/n ore)	Normalized Cavg (AUC/n ore/µmol consumate)	t1/2 (h)	Urinary excretion (% of intake)	Amount excreted and time interval	µmol excreted
340	Gomez-Juaristi et al. 2018	1118		8.9	22	0.019678	12	1.51667	0.00135659	0.126389	0.000113049		0.155009	1.733 µmol at 0-24 h	1.733
340	Gomez-Juaristi et al. 2018	1118		8.5									0.0932021	1.042 µmol at 0-24 h	1.042
340	Gomez-Juristi et al. 2018	760.6		8.4	11	#VALUE!	12	0.5	#VALUE!	0.0416667	#VALUE!		#VALUE!	1.0 μmol at 0-24 h	1
340	Gomez-Juristi et al. 2018	760.6		9.4	9	#VALUE!	12	0.5	#VALUE!	0.0416667	#VALUE!		#VALUE!	0.7 μmol at 0-24 h	0.7
			mean	8.8	14	#VALUE!		0.838889	#VALUE!	0.0699074	#VALUE!		#VALUE!
			SD	0.454606	7	#VALUE!		0.586973	#VALUE!	0.0489144	#VALUE!		#VALUE!
			median	8.7	11	#VALUE!		0.5	#VALUE!	0.0416667	#VALUE!		#VALUE!
			25th percentile	8.475	10	#VALUE!		0.5	#VALUE!	0.0416667	#VALUE!		#VALUE!
			75th percentile	9.025	16.5	#VALUE!		1.00833	#VALUE!	0.0840278	#VALUE!		#VALUE!
			n replicates	4	3	3		3	3	3	3		4
Coumaroylquinic lactone-glucuronide
mw (Da)	Reference	Ingested µmol of HCAs	Ingested µmol of tot phytochemicals	Tmax (h)	Cmax (nmol/L)	Normalized Cmax (nmol/L)/ingested µmol	Time covered by the AUC	AUC (nmol/L*h)	Normalized AUC (nmol/L*h)/µmol consumate	Cavg (AUC/n ore)	Normalized Cavg (AUC/n ore/µmol consumate)	t1/2 (h)	Urinary excretion (% of intake)	Amount excreted and time interval	µmol excreted
496	Mena 2021	204.9		4.4	85.8	0.418741	24	739.4	3.60859	30.8	0.150317		8.204	16.81 µmol at 24 h	16.81
496	Mena 2021	614.6		6	104.8	0.170517	24	1265	2.05825	52.7	0.0857468		5.81191	35.72 µmol at 24 h	35.72
496	Mena 2021	296		6.5	107.2	0.362162	24	1284	4.33784	53.5	0.180743		10.8919	32.24 µmol at 24 h	32.24
			mean	5.63333	99.2667	0.31714		1096.13	3.33489	45.6667	0.138936		8.3026
			SD	1.09697	11.724	0.130092		309.086	1.16418	12.8811	0.0485101		2.54143
			median	6	104.8	0.362162		1265	3.60859	52.7	0.150317		8.204
			25th percentile	5.2	95.3	0.26634		1002.2	2.83342	41.75	0.118032		7.00796
			75th percentile	6.25	106	0.390452		1274.5	3.97321	53.1	0.16553		9.54795
			n replicates	3	3	3		3	3	3	3		3
4'-Hydroxy-3'-methoxycinnamic acid
mw (Da)	Reference	Ingested µmol of HCAs	Ingested µmol of tot phytochemicals	Tmax (h)	Cmax (nmol/L)	Normalized Cmax (nmol/L)/ingested µmol	Time covered by the AUC	AUC (nmol/L*h)	Normalized AUC (nmol/L*h)/µmol consumate	Cavg (AUC/n ore)	Normalized Cavg (AUC/n ore/µmol consumate)	t1/2 (h)	Urinary excretion (% of intake)	Amount excreted and time interval	µmol excreted
194	Gamel et al. 2018		891.441	1	46.3487	0.0519931							0.23	400 µg at 0-24 h	2.05994
194	Gamel et al. 2018		669.482	1	159.646	0.238462							0.48	620 µg at 0-24 h	3.19291
194	Jeong et al 2021	0.440206		0.43	22.5258	51.171	24					43.63
194	Schar et al 2018		131.4										0.187215	0.246 µmol at 0-48 h	0.246
194	Zhong et al. 2017		961.8	1.4	13.3	0.0138282	24	179.7	0.186837	7.4875	0.00778488
194	Tulipani et al. 2011		2048.85										0.121531	2490.0 nmol at 0-24 h	2.49
194	Tulipani et al. 2011		1664.71										0.180728	3008.6 nmol at 0-24 h	3.0086
194	Tulipani et al. 2011		1694.84										0.115274	1953.7 nmol at 0-24 h	1.9537
194	Feliciano et al 2017		641.047	9.9	25	0.0389987	24	82	0.127916	3.41667	0.00532982
194	Feliciano et al 2017		1233.51	6.8	47	0.0381027	24	148	0.119983	6.16667	0.0049993
194	Feliciano et al 2017		1940.38	6.1	74	0.0381368	24	190	0.0979188	7.91667	0.00407995
194	Feliciano et al 2017		2993.64	10.2	130	0.0434253	24	682	0.227816	28.4167	0.00949233
194	Vitaglione et al. 2012		2703.04	1	3.46	0.00128004	6	9.03	0.00334068	1.505	0.00055678
194	Vitaglione et al. 2012		2703.04	1	0.91	0.000336658	6	2.77	0.00102477	0.461667	0.000170795
194	Vitaglione et al. 2012		2703.04	2	9.75	0.00360705	6	16.51	0.00610794	2.75167	0.00101799
194	de Ferrars et al 2014		1033.06	8.2	827	0.800536	48	17422	16.8645	362.958	0.351344	21.4	0.398277	798.2 µg at 0-48 h	4.11443
194	Pereira-Caro et al 2017		330										0.030303	0.1 µmol at 0-24 h	0.1
194	Pereira-Caro et al 2020		330	1	1.5	0.00454545	24	5.3	0.0160606	0.220833	0.000669192
194	Feliciano et al 2017		2404.32	9	82	0.0341053	24	238	0.0989885	9.91667	0.00412452
194	Stalmach et al 2012	510		1.8	63	0.123529	24	468	0.917647	19.5	0.0382353
194	Martínez-Huélamo et al. 2015		20.0568										7.0485	1.4137 µmol at 24 h	1.4137
194	Martínez-Huélamo et al. 2015		14.1483										14.5268	2.0553 µmol at 24 h	2.0553
194	Martínez-Huélamo et al. 2015		19.1835										5.76641	1.1062 µmol at 24 h	1.1062
194	Domínguez-Fernandez 2022		5714.6	6	651	0.113919	24	10297	1.80188	429.042	0.0750782		1.01494	58 µmol at 24 h	58
194	Heiss 2022		951										0.157729	1.5 µmol at 24 h	1.5
194	Heiss 2022		951										0.105152	1 µmol at 24 h	1
194	Mills et al 2017	778.429		1	8.57	0.0110094
194	Suarez 2011		13.0429		270	20.701	5	1166.67	89.4487	233.333	17.8897
194	Suarez 2011		20.1883		230	11.3927	5	850	42.1036	170	8.42073
194	Mills et al 2017	214.152		1	7	0.0326871
194	Lang et al. 2013	519.073		0.75	416	0.801429
194	Martinez- Huelamo et al. 2016		20.3848										38.7543	7.9 µmol at 24 hours	7.9
194	Martinez- Huelamo et al. 2016		22.9164										24.0003	5.5 µmol at 24 hours	5.5
194	Martinez- Huelamo et al. 2016		23.3783										29.0868	6.8 µmol at 24 hours	6.8
194	Gomez-Juristi et al. 2018	760.6		1.2
194	Achour et al. 2021		1074.26	3	10	0.00930872	10	530	0.493362	53	0.0493362
194	Achour et al. 2021		1074.26	7.9	140	0.130322
194	Ludwig et al 2015		292										2.02055	5.9 µmol at 0-48 h	5.9
			mean	3.71273	140.783	3.73019		2017.94	9.53223	83.5058	1.67892	32.515	6.90138
			SD	3.49341	216.887	11.3981		4813.9	23.9567	139.49	4.80267	15.719	11.798
			median	1.6	47	0.0389987		214	0.157376	8.91667	0.00655735	32.515	0.439139
			25th percentile	1	9.875	0.0124188		65.6275	0.0774543	3.25042	0.00331446	26.9575	0.163479
			75th percentile	6.625	149.823	0.184392		724	1.1387	82.25	0.0557717	38.0725	6.72797
			n replicates	22	23	23		16	16	16	16	2	18
Hydroxymethoxycinnamic acid
mw (Da)	Reference	Ingested µmol of HCAs	Ingested µmol of tot phytochemicals	Tmax (h)	Cmax (nmol/L)	Normalized Cmax (nmol/L)/ingested µmol	Time covered by the AUC	AUC (nmol/L*h)	Normalized AUC (nmol/L*h)/µmol consumate	Cavg (AUC/n ore)	Normalized Cavg (AUC/n ore/µmol consumate)	t1/2 (h)	Urinary excretion (% of intake)	Amount excreted and time interval	µmol excreted
194	de Ferrars et al 2014		1033.06	13.3	87	0.084216	48	1816	1.75789	37.8333	0.0366227	96.5	0.112318	225.1 µg at 0-48 h	1.16031
Methoxycinnamic acid sulfate
mw (Da)	Reference	Ingested µmol of HCAs	Ingested µmol of tot phytochemicals	Tmax (h)	Cmax (nmol/L)	Normalized Cmax (nmol/L)/ingested µmol	Time covered by the AUC	AUC (nmol/L*h)	Normalized AUC (nmol/L*h)/µmol consumate	Cavg (AUC/n ore)	Normalized Cavg (AUC/n ore/µmol consumate)	t1/2 (h)	Urinary excretion (% of intake)	Amount excreted and time interval	µmol excreted
274	Schar et al 2018		131.4										2.88128	3.786 µmol at 0-48 h	3.786
274	Schar et al 2018		131.4										0.137747	0.181 µmol at 0-48 h	0.181
			mean										1.50951
			SD										1.93997
			median										1.50951
			25th percentile										0.82363
			75th percentile										2.1954
			n replicates										2
3'-Methoxycinnamic acid-4'-glucuronide
mw (Da)	Reference	Ingested µmol of HCAs	Ingested µmol of tot phytochemicals	Tmax (h)	Cmax (nmol/L)	Normalized Cmax (nmol/L)/ingested µmol	Time covered by the AUC	AUC (nmol/L*h)	Normalized AUC (nmol/L*h)/µmol consumate	Cavg (AUC/n ore)	Normalized Cavg (AUC/n ore/µmol consumate)	t1/2 (h)	Urinary excretion (% of intake)	Amount excreted and time interval	µmol excreted
370	Zhong et al. 2017		961.8	4.7	36.7	0.0381576	24	753.5	0.783427	31.3958	0.0326428
370	Tulipani et al. 2011		2048.85	1.2	580	0.283085	24	1982.48	0.967606	82.6035	0.0403169		0.465133	9529.9 nmol at 0-24 h	9.5299
370	Tulipani et al. 2011		1664.71	1.25	727	0.436713	24	3295.03	1.97935	137.293	0.0824728		0.696477	11594.3 nmol at 0-24 h	11.5943
370	Tulipani et al. 2011		1694.84	1.4	544	0.320975	24	1608.85	0.949264	67.0354	0.0395527		0.432779	7334.9 nmoles at 0-24 h	7.3349
370	Feliciano et al. 2016		1233.51										0.00876429	40 μg at 0-24h	0.108108
370	Mocciaro et al 2019		66.2083										5.27451	1292.1 µg at 0-48 h	3.49216
370	Feliciano et al 2017		641.047	5.9	105	0.163794	24	760	1.18556	31.6667	0.0493983
370	Feliciano et al 2017		1233.51	9.1	165	0.133765	24	1062	0.86096	44.25	0.0358733
370	Feliciano et al 2017		1940.38	9	266	0.137086	24	1394	0.718415	58.0833	0.0299339
370	Feliciano et al 2017		2404.32	8.7	312	0.129766	24	1469	0.610984	61.2083	0.0254577
370	Pereira-Caro et al 2017		330										0.333333	1.1 µmol at 0-24 h	1.1
370	Pereira-Caro et al 2020		330	1.7	3.5	0.0106061	24	13.4	0.0406061	0.558333	0.00169192
370	Feliciano et al 2017		2993.64	12.2	364	0.121591	24	1955	0.65305	81.4583	0.0272104
370	Mena 2021	614.6		6.1	80.6	0.131142	24	769.8	1.25252	32.1	0.0522291		2.73999	16.84 µmol at 24 h	16.84
370	Martínez-Huélamo et al. 2015		14.1483	3.06167	389	27.4945	24	2243.85	158.595	93.4937	6.60813			25.0086 µmol at 24 h	25.0086
370	Domínguez-Fernandez 2022		5714.6	6	269	0.0470724	24	3670	0.642215	152.917	0.0267589		0.524971	30 µmol at 24 h	30
370	Mena 2021	296		4.9	52.2	0.176351	24	447.2	1.51081	18.6	0.0628378		3.80405	11.26 µmol at 24 h	11.26
370	Martínez-Huélamo et al. 2015		19.1835	3	343.9	17.9269	24	3068.98	159.98	127.874	6.66584			26.5809 µmol at 24 h	26.5809
370	Martínez-Huélamo et al. 2015		20.0568	6.41667	351.5	17.5253	24	2319.08	115.626	96.6285	4.81775		41.2439	8.2722 µmol at 24 h	8.2722
370	Mena 2021	204.9		4.3	56.4	0.275256	24	573.6	2.79941	23.9	0.116642		4.7877	9.81 µmol at 24 h	9.81
370	Castello 2020		329										1.21581	4 µmol at 0-24 h	4
370	Castello 2020		418										1.07656	4.5 µmol at 0-24 h	4.5
370	Suarez 2011		13.0429		530	40.6353	5	1983.33	152.063	396.667	30.4126
370	Suarez 2011		20.1883		770	38.1409	5	3150	156.031	630	31.2062
370	Heiss 2022		951										0.042061	0.4 µmol at 24 h	0.4
370	Heiss 2022		951										0.0630915	0.6 µmol at 24 h	0.6
370	Mills et al 2017	214.152		1	23.05	0.107634
370	Mills et al 2017	778.429		1	25.78	0.033118
370	Lang et al. 2013	519.073		0.75	302	0.581807
370	Gomez-Juaristi et al. 2018	1118		2.1	11	0.009839	12	0.733333	0.000655933	0.0611111	5.46611e-05		0.265385	2.967 µmol at 0-24 h	2.967
370	Scherbl et al. 2016	48.0278		0.45	31	0.645459	15	98.9833	2.06096	6.59889	0.137397
370	Scherbl et al. 2016	48.0278		1.5	30	0.624638	15	130.117	2.70919	8.67444	0.180613
370	Gomez-Juristi et al. 2018	760.6		1.1	11	#VALUE!	12	0.5	#VALUE!	0.0416667	#VALUE!		#VALUE!	2.3 μmol at 0-24 h	2.3
370	Scherbl et al. 2016	48.0278		1.98333	29	0.603817	15	121.217	2.52388	8.08111	0.168259
370	Achour et al. 2021		1074.26	0.7	280	0.260644	10	2700	2.51336	270	0.251336		0.269953	2.9 μmol at 0-24 h	2.9
370	Achour et al. 2021		1074.26	9	500	0.465436
370	Castello et al., 2018		3709.2	7	72.8	#VALUE!	24	567.5	#VALUE!	23.6458	#VALUE!	5.7	#VALUE!	5.09 µmol at 0-48 h	5.09
370	Ludwig et al 2015		292	1.5	18	0.0616438							0.616438	1.8 µmol at 0-48 h	1.8
370	Schar et al 2018		131.4										0.984779	1.294 µmol at 0-48 h	1.294
370	Martinez- Huelamo et al. 2016		20.3848	2.6	89.1	4.37089	24	14.5883	0.715646	0.607847	0.0298186			46.3 µmol at 24 hours	46.3
370	Martinez- Huelamo et al. 2016		20.3848	1.3	144.7	7.09841	24	4.15667	0.20391	0.173194	0.00849623		75.5463	15.4 µmol at 24 hours	15.4
370	Martinez- Huelamo et al. 2016		20.3848	1	51.9	2.54601	24	3.17	0.155508	0.132083	0.00647949		67.2068	13.7 µmol at 24 hours	13.7
370	Martinez- Huelamo et al. 2016		20.3848	1.6	146.7	7.19652	24	21.1217	1.03615	0.880069	0.0431727			45.9 µmol at 24 hours	45.9
370	Martinez- Huelamo et al. 2016		22.9164	2.9	102.9	4.49024	24	19.4467	0.848593	0.810278	0.035358			33.4 µmol at 24 hours	33.4
370	Martinez- Huelamo et al. 2016		22.9164	1.6	139.8	6.10044	24	4.99	0.217748	0.207917	0.00907284		63.2735	14.5 µmol at 24 hours	14.5
370	Martinez- Huelamo et al. 2016		22.9164	1.5	88	3.84005	24	3.55167	0.154984	0.147986	0.00645766		59.7826	13.7 µmol at 24 hours	13.7
370	Martinez- Huelamo et al. 2016		22.9164	1.4	144.7	6.31426	24	21.5633	0.940957	0.898472	0.0392066			47.2 µmol at 24 hours	47.2
370	Martinez- Huelamo et al. 2016		23.3783	3.6	114.2	4.88488	24	17.1067	0.731734	0.712778	0.0304889			40.3 µmol at 24 hours	40.3
370	Martinez- Huelamo et al. 2016		23.3783	2.8	188.4	8.05876	24	7.93	0.339204	0.330417	0.0141335		69.7229	16.3 µmol at 24 hours	16.3
370	Martinez- Huelamo et al. 2016		23.3783	2.3	94.4	4.03794	24	2.03333	0.0869753	0.0847222	0.00362397		57.7459	13.5 µmol at 24 hours	13.5
370	Martinez- Huelamo et al. 2016		23.3783											51.4 µmol at 24 hours	51.4
			mean	3.49029	204.386	#VALUE!		979.941	#VALUE!	67.2925	#VALUE!	5.7	#VALUE!
			SD	2.95979	203.446	#VALUE!		1154.41	#VALUE!	125.607	#VALUE!	#DIV/0!	#VALUE!
			median	2.2	127	#VALUE!		567.5	#VALUE!	23.6458	#VALUE!	5.7	#VALUE!
			25th percentile	1.375	51.975	#VALUE!		14.5883	#VALUE!	0.607847	#VALUE!	5.7	#VALUE!
			75th percentile	5.15	309.5	#VALUE!		1955	#VALUE!	81.4583	#VALUE!	5.7	#VALUE!
			n replicates	40	42	42		37	37	37	37	1	27
3'-Methoxycinnamic acid-4'-sulfate
mw (Da)	Reference	Ingested µmol of HCAs	Ingested µmol of tot phytochemicals	Tmax (h)	Cmax (nmol/L)	Normalized Cmax (nmol/L)/ingested µmol	Time covered by the AUC	AUC (nmol/L*h)	Normalized AUC (nmol/L*h)/µmol consumate	Cavg (AUC/n ore)	Normalized Cavg (AUC/n ore/µmol consumate)	t1/2 (h)	Urinary excretion (% of intake)	Amount excreted and time interval	µmol excreted
274	Feliciano et al. 2016		1233.51										0.0855078	289 μg at 0-24h	1.05474
274	Bresciani et al. 2016	221.649		1	55.5	0.250395	24	443.6	2.00136	18.4833	0.0833899	16.9
274	Bresciani et al. 2016	221.649											4.82744	10.7 µmol at 48 h	10.7
274	Bresciani et al. 2016	448.454		1.5	76.6	0.170809	24	634.7	1.41531	26.4458	0.0589712	7.4
274	Bresciani et al. 2016	448.454											2.76506	12.4 µmol at 48 h	12.4
274	Bresciani et al. 2016	448.454		1.3	84.3	0.187979	24	554.3	1.23603	23.0958	0.0515011	8.4
274	Bresciani et al. 2016	448.454											2.20759	9.9 µmol at 48 h	9.9
274	Mocciaro et al 2019		66.2083										1.70001	308.4 µg at 0-48 h	1.12555
274	Feliciano et al 2017		641.047	4.4	1209	1.88598	24	8749	13.648	364.542	0.568666
274	Feliciano et al 2017		1233.51	1.2	2268	1.83866	24	11484	9.31004	478.5	0.387918
274	Feliciano et al 2017		1940.38	1.6	2758	1.42137	24	13080	6.74094	545	0.280872
274	Feliciano et al 2017		2404.32	1.3	3711	1.54347	24	13938	5.79707	580.75	0.241544
274	Pereira-Caro et al 2017		330										1.78788	5.9 µmol at 0-24 h	5.9
274	Pereira-Caro et al 2020		330	1.2	19	0.0575758	24	61	0.184848	2.54167	0.00770202
274	Feliciano et al 2017		2993.64	1.4	4865	1.62511	24	15031	5.02097	626.292	0.209207
274	Stalmach et al 2012	510		1.2	63	0.123529	24	370	0.72549	15.4167	0.0302288		3.09804	15.8 µmol at 0-24 h	15.8
274	Mena 2021	614.6		4.9	18.5	0.0301009	24	131.8	0.214448	5.5	0.00894891		0.562968	3.46 µmol at 24 h	3.46
274	Domínguez-Fernandez 2022		5714.6	6	704	0.123193	24	10180	1.7814	424.167	0.0742251		0.717461	41 µmol at 24 h	41
274	Castello 2020		329	1.8	158	0.480243	8	400	1.21581	50	0.151976		3.43465	11.3 µmol at 0-24 h	11.3
274	Mena 2021	296		4.8	14.4	0.0486486	24	110.5	0.373311	4.6	0.0155405		0.658784	1.95 µmol at 24 h	1.95
274	Mena 2021	204.9		4.1	14.7	0.0717423	24	76.5	0.373353	3.2	0.0156174		1.07369	2.2 µmol at 24 h	2.2
274	Castello 2020		418	1.4	179	0.42823	8	472	1.12919	59	0.141148		3.15789	13.2 µmol at 0-24 h	13.2
274	Suarez 2011		13.0429		5560	426.287	5	15316.7	1174.33	3063.33	234.867
274	Suarez 2011		20.1883		6740	333.857	5	20950	1037.73	4190	207.546
274	Rodriguez-Mateos 2016		641	1	900	1.40406
274	Rodriguez-Mateos 2016		1233	1	2000	1.62206
274	Rodriguez-Mateos 2016		1940	1	2800	1.4433
274	Rodriguez-Mateos 2016		2404	1	3500	1.45591
274	Rodriguez-Mateos 2016		2993	1	4800	1.60374
274	Heiss 2022		951										9.32702	88.7 µmol at 24 h	88.7
274	Heiss 2022		951										10.3996	98.9 µmol at 24 h	98.9
274	Kerimi et al 2020	882											4.03628	35.6 µmol at 0-36 h	35.6
274	Mills et al 2017	778.429		1	43.26	0.0555735
274	Mills et al 2017	214.152		1	38.19	0.178331
274	Stalmach et al. 2009	412		0.6	76	0.184466	24	467	1.1335	19.4583	0.047229	4.9	2.69417	11.1 µmol at 0-24 h	11.1
274	Stalmach et al. 2009	412		4.3	46	0.11165
274	Lang et al. 2013	519.073		1	226	0.435392
274	Gomez-Juaristi et al. 2018	1118		0.6	19	0.0169946	12	1.01667	0.000909362	0.0847222	7.57802e-05		0.729159	8.152 µmol at 0-24 h	8.152
274	Scherbl et al. 2016	48.0278		0.366667	37	0.770387	15	66.0667	1.37559	4.40444	0.0917061
274	Scherbl et al. 2016	48.0278		1.13333	26	0.541353	15	88.3	1.83852	5.88667	0.122568
274	Scherbl et al. 2016	48.0278		1.18333	29	0.603817	15	86.9333	1.81006	5.79556	0.120671
274	Mena et al 2019	933											1.13612	10.6 µmol at 0-24 h	10.6
274	Stalmach et al 2014	412		0.5	65	0.157767						1.2	2.4	9.9 µmol at 0-24 h	9.9
274	Stalmach et al 2014	412		4	33	0.0800971	24	409	0.992718	17.0417	0.0413633	3.6
274	Stalmach et al 2014	635		0.5	126	0.198425						1.1	2.3	14.4 µmol at 0-24 h	14.4
274	Stalmach et al 2014	635		4	54	0.0850394	24	703	1.10709	29.2917	0.0461286	3.2
274	Stalmach et al 2014	795		0.5	68	0.0855346						1.1	2	16.1 µmol at 0-24 h	16.1
274	Stalmach et al 2014	795		4	35	0.0440252	24	511	0.642767	21.2917	0.026782	3.9
274	Gomez-Juristi et al. 2018	760.6		0.7	20	#VALUE!	12	0.5	#VALUE!	0.0416667	#VALUE!		#VALUE!	8 μmol at 0-24 h	8
274	Achour et al. 2021		1074.26	0.8	1050	0.977416	10	2800	2.60644	280	0.260644		3.81658	41 μmol at 0-24 h	41
274	Achour et al. 2021		1074.26	6.4	400	0.372349
274	Castello et al., 2018		3709.2	5.2	10	#VALUE!	24	63.4	#VALUE!	2.64167	#VALUE!	17.9	#VALUE!	3.69 µmol at 0-48 h	3.69
274	Ludwig et al 2015		292	1	47	0.160959							2.22603	6.5 µmol at 0-48 h	6.5
274	Wong et al 2010	412.5											2.7	11 µmol at 0-24 h	11
274	Martinez- Huelamo et al. 2016		22.9164	2.3	92.1	4.01896	24	8.85167	0.386259	0.368819	0.0160941			1130.2 µmol at 24 hours	1130.2
274	Martinez- Huelamo et al. 2016		22.9164	1.5	186.6	8.14265	24	11.4617	0.500152	0.477569	0.0208397			113.8 µmol at 24 hours	113.8
274	Martinez- Huelamo et al. 2016		22.9164											50.7 µmol at 24 hours	50.7
274	Martinez- Huelamo et al. 2016		23.3783	7.3	84	3.59308	24	6.715	0.287232	0.279792	0.011968			1194.5 µmol at 24 hours	1194.5
274	Martinez- Huelamo et al. 2016		23.3783	1.6	82.2	3.51609	24	5.97333	0.255508	0.248889	0.0106462			156.4 µmol at 24 hours	156.4
274	Martinez- Huelamo et al. 2016		23.3783											119.3 µmol at 24 hours	119.3
			mean	2.12407	965.773	#VALUE!		3551.89	#VALUE!	329.339	#VALUE!	6.32727	#VALUE!
			SD	1.84121	1707.32	#VALUE!		6049.26	#VALUE!	884.192	#VALUE!	5.97697	#VALUE!
			median	1.2	82.2	#VALUE!		409	#VALUE!	18.4833	#VALUE!	3.9	#VALUE!
			25th percentile	1	37.595	#VALUE!		66.0667	#VALUE!	3.2	#VALUE!	2.2	#VALUE!
			75th percentile	4	975	#VALUE!		2800	#VALUE!	280	#VALUE!	7.9	#VALUE!
			n replicates	45	47	47		33	33	33	33	11	27
3'-Hydroxy-4'-methoxycinnamic acid
mw (Da)	Reference	Ingested µmol of HCAs	Ingested µmol of tot phytochemicals	Tmax (h)	Cmax (nmol/L)	Normalized Cmax (nmol/L)/ingested µmol	Time covered by the AUC	AUC (nmol/L*h)	Normalized AUC (nmol/L*h)/µmol consumate	Cavg (AUC/n ore)	Normalized Cavg (AUC/n ore/µmol consumate)	t1/2 (h)	Urinary excretion (% of intake)	Amount excreted and time interval	µmol excreted
194	Gomez-Juaristi et al. 2018	1118											0.11458	1.281 µmol at 0-24 h	1.281
194	Lang et al. 2013	519.073		0.75	768	1.47956
194	Martinez- Huelamo et al. 2016		20.3848	1	194.5	9.5414	24	9.17	0.449844	0.382083	0.0187435			100.3 µmol at 24 hours	100.3
194	Martinez- Huelamo et al. 2016		22.9164	1	183.3	7.99865	24	17.78	0.775864	0.740833	0.0323277			83.8 µmol at 24 hours	83.8
194	Martinez- Huelamo et al. 2016		23.3783	1.4	245.9	10.5183	24	23.2667	0.995226	0.969444	0.0414678			105.6 µmol at 24 hours	105.6
194	Scherbl et al. 2016	48.0278		0.266667	23	0.478889	15	22.0833	0.459803	1.47222	0.0306535
194	Scherbl et al. 2016	48.0278		0.95	17	0.353961	15	27.9	0.580913	1.86	0.0387275
194	Scherbl et al. 2016	48.0278		0.883333	16	0.33314	15	17.4833	0.364025	1.16556	0.0242683
194	Gomez-Juristi et al. 2018	760.6		0.9	8	#VALUE!	12	1.66667	#VALUE!	0.138889	#VALUE!
194	Achour et al. 2021		1074.26	2.9	70	0.0651611	10	620	0.577141	62	0.0577141
194	Achour et al. 2021		1074.26	8.1	110	0.102396
194	Zhong et al. 2017		961.8	8.5	78	0.0810979	24
194	Feliciano et al. 2016		1233.51										0.0722941	173 μg at 0-24h	0.891753
194	Feliciano et al 2017		641.047	7.8	5530	8.62651	24	87542	136.561	3647.58	5.69004
194	Feliciano et al 2017		1233.51	7.7	4592	3.72272	24	79971	64.8322	3332.12	2.70134
194	Feliciano et al 2017		1940.38	10.9	4618	2.37994	24	58885	30.3471	2453.54	1.26446
194	Feliciano et al 2017		2404.32	10.4	4238	1.76266	24	54622	22.7183	2275.92	0.946595
194	Feliciano et al 2017		2993.64	14.4	7545	2.52034	24	129174	43.1494	5382.25	1.79789
194	Heiss 2022		951										2.54469	24.2 µmol at 24 h	24.2
194	Heiss 2022		951										1.53523	14.6 µmol at 24 h	14.6
194	Mills et al 2017	778.429		1	14.74	0.0189356
194	Domínguez-Fernandez 2022		5714.6	1	119	0.0208239	24	2210	0.386729	92.0833	0.0161137		0.17499	10 µmol at 24 h	10
194	Mills et al 2017	214.152		1	12.77	0.0596306
			mean	4.25526	1493.85	#VALUE!		29510.2	#VALUE!	1232.3	#VALUE!	#DIV/0!	0.888356
			SD	4.51404	2429.46	#VALUE!		43861	#VALUE!	1825.64	#VALUE!	#DIV/0!	1.11079
			median	1	119	#VALUE!		323.95	#VALUE!	31.93	#VALUE!	#NUM!	0.17499
			25th percentile	0.975	20	#VALUE!		18.8558	#VALUE!	1.01847	#VALUE!	#NUM!	0.11458
			75th percentile	7.95	2503	#VALUE!		57819.2	#VALUE!	2409.14	#VALUE!	#NUM!	1.53523
			n replicates	19	19	19		14	14	14	14	0	5
4’-Methoxycinnamic acid-3'-sulfate
mw (Da)	Reference	Ingested µmol of HCAs	Ingested µmol of tot phytochemicals	Tmax (h)	Cmax (nmol/L)	Normalized Cmax (nmol/L)/ingested µmol	Time covered by the AUC	AUC (nmol/L*h)	Normalized AUC (nmol/L*h)/µmol consumate	Cavg (AUC/n ore)	Normalized Cavg (AUC/n ore/µmol consumate)	t1/2 (h)	Urinary excretion (% of intake)	Amount excreted and time interval	µmol excreted
274	Stalmach et al. 2009	412											0.0970874	0.4 µmol at 0-24 h	0.4
274	Lang et al. 2013	519.073		1	18	0.0346772
274	Stalmach et al 2014	412											0.1	0.3 µmol at 0-24 h	0.3
274	Stalmach et al 2014	635											0.1	0.4 µmol at 0-24 h	0.4
274	Stalmach et al 2014	795											0.1	0.4 µmol at 0-24 h	0.4
274	Gomez-Juristi et al. 2018	760.6											#VALUE!	1.7 μmol at 0-24 h	1.7
274	Achour et al. 2021		1074.26	0.7	780	0.72608	10	3100	2.8857	310	0.28857		0.465436	5 μmol at 0-24 h	5
274	Achour et al. 2021		1074.26	6.4	400	0.372349
274	Ludwig et al 2015		292										0.171233	0.5 µmol at 0-48 h	0.5
274	Feliciano et al. 2016		1233.51										0.0224865	76 μg at 0-24h	0.277372
274	Feliciano et al 2017		641.047	4.7	35	0.0545981	24	452	0.705096	18.8333	0.029379
274	Feliciano et al 2017		1233.51	7.1	49	0.0397241	24	529	0.428859	22.0417	0.0178691
274	Feliciano et al 2017		1940.38	6.9	69	0.03556	24	621	0.32004	25.875	0.013335
274	Feliciano et al 2017		2404.32	9.2	63	0.0262028	24	564	0.234578	23.5	0.00977407
274	Feliciano et al 2017		2993.64	5.6	76	0.0253871	24	622	0.207773	25.9167	0.00865723
274	Stalmach et al 2012	510											0.0196078	0.1 µmol at 0-24 h	0.1
274	Mena 2021	204.9		4.4	1.1	0.00536847	24	5.5	0.0268424	0.2	0.000976086		0.190337	0.39 µmol at 24 h	0.39
274	Mena 2021	614.6		5.5	1.4	0.0022779	24	9	0.0146437	0.4	0.00065083		0.198503	1.22 µmol at 24 h	1.22
274	Mena 2021	296		3.3	1.3	0.00439189	24	7	0.0236486	0.3	0.00101351		0.243243	0.72 µmol at 24 h	0.72
274	Domínguez-Fernandez 2022		5714.6	1	19	0.00332482	24	310	0.054247	12.9167	0.00226029		0.132993	7.6 µmol at 24 h	7.6
274	Heiss 2022		951										0.126183	1.2 µmol at 24 h	1.2
274	Heiss 2022		951										0.136698	1.3 µmol at 24 h	1.3
274	Wong et al 2010	412.5											0.1	0.4 µmol at 0-24 h	0.4
274	Schar et al 2018		131.4										0.0639269	0.084 µmol at 0-48 h	0.084
274	Mills et al 2017	778.429		1	9.62	0.0123582
274	Mills et al 2017	214.152		1	7.73	0.0360959
			mean	4.12857	109.296	0.0984569		621.95	0.490143	43.9983	0.0372486	#DIV/0!	#VALUE!
			SD	2.82065	218.409	0.20381		907.549	0.869931	94.07	0.0887797	#DIV/0!	#VALUE!
			median	4.55	27	0.03044		490.5	0.221176	20.4375	0.00921565	#NUM!	#VALUE!
			25th percentile	1	8.2025	0.00711591		84.25	0.0336935	3.52917	0.00132521	#NUM!	#VALUE!
			75th percentile	6.2	67.5	0.0388171		606.75	0.401654	25.2812	0.0167356	#NUM!	#VALUE!
			n replicates	14	14	14		10	10	10	10	0	17
4'-Methoxycinnamic acid-3'-glucuronide
mw (Da)	Reference	Ingested µmol of HCAs	Ingested µmol of tot phytochemicals	Tmax (h)	Cmax (nmol/L)	Normalized Cmax (nmol/L)/ingested µmol	Time covered by the AUC	AUC (nmol/L*h)	Normalized AUC (nmol/L*h)/µmol consumate	Cavg (AUC/n ore)	Normalized Cavg (AUC/n ore/µmol consumate)	t1/2 (h)	Urinary excretion (% of intake)	Amount excreted and time interval	µmol excreted
370	Stalmach et al. 2009	412											1.16505	4.8 µmol at 0-24 h	4.8
370	Gomez-Juaristi et al. 2018	1118											0.0312165	0.349 µmol at 0-24 h	0.349
370	Scherbl et al. 2016	48.0278		0.7	51	1.06188	15	249.25	5.1897	16.6167	0.34598
370	Scherbl et al. 2016	48.0278		1.81667	49	1.02024	15	286.067	5.95627	19.0711	0.397085
370	Scherbl et al. 2016	48.0278		1.96667	47	0.978599	15	246.383	5.13001	16.4256	0.342001
370	Mena et al 2019	933											1.60772	15.0 µmol at 0-24 h	15
370	Stalmach et al 2014	412											1.2	5.0 µmol at 0-24 h	5
370	Stalmach et al 2014	635											1.4	7.1 µmol at 0-24 h	7.1
370	Stalmach et al 2014	795											1.1	7.7 µmol at 0-24 h	7.7
370	Gomez-Juristi et al. 2018	760.6											#VALUE!	0.24 μmol at 0-24 h	0.24
370	Achour et al. 2021		1074.26	0.8	470	0.43751	10	2800	2.60644	280	0.260644		0.167557	1.8 μmol at 0-24 h	1.8
370	Achour et al. 2021		1074.26	8.9	500	0.465436
370	Ludwig et al 2015		292	1.5	14	0.0479452							0.342466	1.0 µmol at 0-48 h	1
370	Feliciano et al. 2016		1233.51										0.0173095	79 μg at 0-24h	0.213514
370	Mocciaro et al 2019		66.2083										0.687837	168.5 µg at 0-48 h	0.455405
370	Feliciano et al 2017		641.047	3.7	555	0.865771	24	2893	4.51293	120.542	0.188039
370	Feliciano et al 2017		1233.51	3.6	387	0.31374	24	2534	2.05431	105.583	0.0855961
370	Feliciano et al 2017		1940.38	1.2	425	0.219029	24	2251	1.16008	93.7917	0.0483367
370	Feliciano et al 2017		2404.32	1.2	233	0.0969089	24	1175	0.488704	48.9583	0.0203627
370	Pereira-Caro et al 2017		330										0.393939	1.3 µmol at 0-24 h	1.3
370	Pereira-Caro et al 2020		330	6.2	1.3	0.00393939	24	3.9	0.0118182	0.1625	0.000492424
370	Feliciano et al 2017		2993.64	1.3	441	0.147312	24	3339	1.11536	139.125	0.0464735
370	Stalmach et al 2012	510											0.490196	2.5 µmol at 0-24 h	2.5
370	Mena 2021	204.9		1.3	69.8	0.340654	24	493	2.40605	20.5	0.100049		1.91801	3.93 µmol at 24 h	3.93
370	Mena 2021	614.6		6.1	121.6	0.197852	24	1196.9	1.94745	49.9	0.081191		1.43508	8.82 µmol at 24 h	8.82
370	Mena 2021	296		3.3	67.4	0.227703	24	600.7	2.02939	25	0.0844595		1.43919	4.26 µmol at 24 h	4.26
370	Domínguez-Fernandez 2022		5714.6	6	51	0.00892451	24	830	0.145242	34.5833	0.00605175		0.0227487	1.3 µmol at 24 h	1.3
370	Castello 2020		329										1.91489	6.3 µmol at 0-24 h	6.3
370	Castello 2020		418										1.29187	5.4 µmol at 0-24 h	5.4
370	Heiss 2022		951										3.86961	36.8 µmol at 24 h	36.8
370	Schar et al 2018		131.4										0.480974	0.632 µmol at 0-48 h	0.632
370	Heiss 2022		951										1.90326	18.1 µmol at 24 h	18.1
370	Wong et al 2010	412.5											1.2	4.8 µmol at 0-24 h	4.8
370	Mills et al 2017	778.429		1	53.39	0.0685869
370	Mills et al 2017	214.152		1	47.33	0.221011
			mean	2.86574	199.101	0.373503		1349.87	2.48241	69.3042	0.14334	#DIV/0!	#VALUE!
			SD	2.41787	200.565	0.360813		1165.1	1.96868	74.949	0.13756	#DIV/0!	#VALUE!
			median	1.65833	68.6	0.224357		1002.5	2.04185	41.7708	0.0850278	#NUM!	#VALUE!
			25th percentile	1.2	49.5	0.10951		337.8	1.12654	19.4283	0.0469393	#NUM!	#VALUE!
			75th percentile	3.675	415.5	0.458455		2463.25	4.03631	102.635	0.242493	#NUM!	#VALUE!
			n replicates	18	18	18		14	14	14	14	0	23
3',4'-Dihydroxycinnamic acid
mw (Da)	Reference	Ingested µmol of HCAs	Ingested µmol of tot phytochemicals	Tmax (h)	Cmax (nmol/L)	Normalized Cmax (nmol/L)/ingested µmol	Time covered by the AUC	AUC (nmol/L*h)	Normalized AUC (nmol/L*h)/µmol consumate	Cavg (AUC/n ore)	Normalized Cavg (AUC/n ore/µmol consumate)	t1/2 (h)	Urinary excretion (% of intake)	Amount excreted and time interval	µmol excreted
180	Bitsch et al. 2000	351.667											0.56	352.7 µg at 7 h	1.95556
180	Zhong et al 2016	2.55556		1	595.778	233.13	24	15.2463	5.96594	0.635262	0.248581	1.74
180	Zhong et al 2016	7.66667		0.9	823.056	107.355	24	21.0417	2.74457	0.876736	0.114357	1.5
180	Simonetti et al 2001	5		1	6.61111	1.32222
180	Simonetti et al 2001	10		1	17.9444	1.79444
180	Simonetti et al 2001	15		1	27.2222	1.81481
180	Martinez- Huelamo et al. 2016		20.3848										13.7357	2800. 0 nmol at 24 h	2.8
180	Martinez- Huelamo et al. 2016		22.9164										10.9092	2500.0 nmol at 24 h	2.5
180	Martinez- Huelamo et al. 2016		23.3783										12.8324	3000.0 nmol at 24 h	3
180	Gomez-Juristi et al. 2018	760.6											#VALUE!	0.45 μmol at 0-24 h	0.45
180	Achour et al. 2021		1074.26										0.0279262	0.3 μmol at 0-24 h	0.3
180	Zhong et al. 2017		961.8	4.9	4.6	0.0047827	24	48.6	0.0505303	2.025	0.00210543
180	Tulipani et al. 2011		2048.85										0.00594479	121.8 nmol at 0-24 h	0.1218
180	Tulipani et al. 2011		1664.71										0.0138823	231.1 nmol at 0-24 h	0.2311
180	Tulipani et al. 2011		1694.84										0.00597697	101.3 nmol at 0-24 h	0.1013
180	Feliciano et al. 2016		1233.51										0.00585503	13 μg at 0-24h	0.0722222
180	Feliciano et al 2017		641.047	16.7	1	0.00155995	24	2	0.00311989	0.0833333	0.000129996
180	Feliciano et al 2017		1233.51	8.6	1	0.000810697	24	1	0.000810697	0.0416667	3.3779e-05
180	Feliciano et al 2017		1940.38	3	2	0.00103072	24	2	0.00103072	0.0833333	4.29468e-05
180	Feliciano et al 2017		2404.32	7.7	12	0.00499102	24	27	0.0112298	1.125	0.000467908
180	Feliciano et al 2017		2993.64	8	8	0.00267233	24	9	0.00300637	0.375	0.000125265
180	Stalmach et al 2012	510		0.5	178	0.34902	24	1306	2.56078	54.4167	0.106699
180	Domínguez-Fernandez 2022		5714.6	6	2	0.000349981	24	37	0.00647464	1.54167	0.000269777		0.0192489	1.1 µmol at 24 h	1.1
180	Suarez 2011		13.0429		4060	311.282	5	13300	1019.72	2660	203.943
180	Suarez 2011		20.1883		4980	246.678	5	15983.3	791.714	3196.67	158.343
180	Heiss 2022		951										0.0630915	0.6 µmol at 24 h	0.6
180	Heiss 2022		951										0.115668	1.1 µmol at 24 h	1.1
180	Mills et al 2017	778.429		1	5.62	0.00721967
180	Martínez-Huélamo et al. 2015		14.1483										2.68371	0.3797 µmol at 24 h	0.3797
180	Martínez-Huélamo et al. 2015		19.1835										0.753251	0.1445 µmol at 24 h	0.1445
180	Martínez-Huélamo et al. 2015		20.0568										0.975731	0.1957 µmol at 24 h	0.1957
			mean	4.37857	670.302	56.4843		2562.69	151.898	493.156	30.2299	1.62	#VALUE!
			SD	4.66413	1531.02	107.263		5682.99	355.452	1143.31	71.1587	0.169706	#VALUE!
			median	2	10	0.17812		24.0208	0.03088	1.00087	0.00128667	1.62	#VALUE!
			25th percentile	1	3.95	0.00239423		7.25	0.00309151	0.302083	0.000128813	1.56	#VALUE!
			75th percentile	7.275	282.444	28.1999		362.95	3.54991	15.1229	0.147913	1.68	#VALUE!
			n replicates	14	16	16		12	12	12	12	2	16
4'-Hydroxycinnamic acid-3'-sulfate
mw (Da)	Reference	Ingested µmol of HCAs	Ingested µmol of tot phytochemicals	Tmax (h)	Cmax (nmol/L)	Normalized Cmax (nmol/L)/ingested µmol	Time covered by the AUC	AUC (nmol/L*h)	Normalized AUC (nmol/L*h)/µmol consumate	Cavg (AUC/n ore)	Normalized Cavg (AUC/n ore/µmol consumate)	t1/2 (h)	Urinary excretion (% of intake)	Amount excreted and time interval	µmol excreted
260	Stalmach et al. 2009	412		1	92	0.223301	24	306	0.742718	12.75	0.0309466	1.9	1.5534	6.4 µmol at 0-24 h	6.4
260	Gomez-Juaristi et al. 2018	1118		0.8	37	0.0330948	12	1.76667	0.0015802	0.147222	0.000131684		0.433721	4.849 µmol at 0-24 h	4.849
260	Scherbl et al. 2016	48.0278		0.45	57	1.18681	15	115.45	2.40381	7.69667	0.160254
260	Scherbl et al. 2016	48.0278		1.88333	46	0.957778	15	34.2333	0.712781	2.28222	0.0475187
260	Scherbl et al. 2016	48.0278		1.43333	50	1.04106	15	74	1.54077	4.93333	0.102718
260	Stalmach et al 2014	412		1	90	0.218447	24	227	0.550971	9.45833	0.0229571	1.2
260	Stalmach et al 2014	635		1	89	0.140157	24	359	0.565354	14.9583	0.0235564	1.2
260	Stalmach et al 2014	795		0.5	79	0.0993711	24	184	0.231447	7.66667	0.00964361	0.9
260	Gomez-Juristi et al. 2018	760.6											#VALUE!	2.6 μmol at 0-24 h	2.6
260	Ludwig et al 2015		292										0.342466	1.0 µmol at 0-48 h	1
260	Stalmach et al 2012	510		1	47	0.0921569	24	90	0.176471	3.75	0.00735294		0.843137	4.3 µmol at 0-24 h	4.3
260	Mena 2021	204.9											0.0732064	0.15 µmol at 24 h	0.15
260	Mena 2021	614.6											0.0683371	0.42 µmol at 24 h	0.42
260	Mena 2021	296											0.118243	0.35 µmol at 24 h	0.35
260	Domínguez-Fernandez 2022		5714.6	1	2803	0.490498	24	23671	4.1422	986.292	0.172592		0.682462	39 µmol at 24 h	39
260	Wong et al 2010	412.5											1.6	6.4 µmol at 0-24 h	6.4
260	Mills et al 2017	778.429		1	68.75	0.088319
260	Mills et al 2017	214.152		1	1.11	0.00518324
260	Pereira-Caro et al 2017		330										0.00606061	0.02 µmol at 0-24 h	0.02
			mean	1.00556	288.322	0.381348		2506.24	1.10681	104.993	0.0577671	1.3	#VALUE!
			SD	0.37661	792.359	0.431663		7437.44	1.28355	309.69	0.0641999	0.424264	#VALUE!
			median	1	62.875	0.179302		149.725	0.639068	7.68167	0.0272515	1.2	#VALUE!
			25th percentile	0.95	46.75	0.0911974		78	0.311328	4.04583	0.012972	1.125	#VALUE!
			75th percentile	1	89.25	0.607318		286.25	1.34126	11.9271	0.0889183	1.375	#VALUE!
			n replicates	12	12	12		10	10	10	10	4	11
3'-Hydroxycinnamic acid-4'-sulfate
mw (Da)	Reference	Ingested µmol of HCAs	Ingested µmol of tot phytochemicals	Tmax (h)	Cmax (nmol/L)	Normalized Cmax (nmol/L)/ingested µmol	Time covered by the AUC	AUC (nmol/L*h)	Normalized AUC (nmol/L*h)/µmol consumate	Cavg (AUC/n ore)	Normalized Cavg (AUC/n ore/µmol consumate)	t1/2 (h)	Urinary excretion (% of intake)	Amount excreted and time interval	µmol excreted
260	Stalmach et al. 2009	412											0.145631	0.6 µmol at 0-24 h	0.6
260	Scherbl et al. 2016	48.0278		0.283333	10	0.208213	15	1.63333	0.0340081	0.108889	0.0022672
260	Scherbl et al. 2016	48.0278		1.48333	6	0.124928	15	0.0333333	0.000694042	0.00222222	4.62695e-05
260	Scherbl et al. 2016	48.0278		0.8	6	0.124928	15	0.05	0.00104106	0.00333333	6.94042e-05
260	Stalmach et al 2012	510											0.0392157	0.2 µmol at 0-24 h	0.2
260	Domínguez-Fernandez 2022		5714.6	1	67	0.0117244	24	904	0.158191	37.6667	0.0065913		0.113744	6.5 µmol at 24 h	6.5
260	Wong et al 2010	412.5											0.1	0.6 µmol at 0-24 h	0.6
260	Mills et al 2017	778.429		1	7.82	0.0100459
260	Mills et al 2017	214.152		1	6.43	0.0300254
			mean	0.927778	17.2083	0.0849772		226.429	0.0484836	9.44528	0.00224355	#DIV/0!	0.0996476
			SD	0.388825	24.4407	0.0804729		451.715	0.0747885	18.8143	0.00307996	#DIV/0!	0.0445919
			median	1	7.125	0.0774765		0.841667	0.0175246	0.0561111	0.0011683	#NUM!	0.106872
			25th percentile	0.85	6.1075	0.0162996		0.0458333	0.000954308	0.00305556	6.36205e-05	#NUM!	0.0848039
			75th percentile	1	9.455	0.124928		227.225	0.0650539	9.49833	0.00334823	#NUM!	0.121716
			n replicates	6	6	6		4	4	4	4	0	4
Hydroxycinnamic acid sulfate
mw (Da)	Reference	Ingested µmol of HCAs	Ingested µmol of tot phytochemicals	Tmax (h)	Cmax (nmol/L)	Normalized Cmax (nmol/L)/ingested µmol	Time covered by the AUC	AUC (nmol/L*h)	Normalized AUC (nmol/L*h)/µmol consumate	Cavg (AUC/n ore)	Normalized Cavg (AUC/n ore/µmol consumate)	t1/2 (h)	Urinary excretion (% of intake)	Amount excreted and time interval	µmol excreted
260	Martinez- Huelamo et al. 2016		23.3783											100000.0 nmol at 24 h	100
260	Stalmach et al 2014	412											1.5	6.2 µmol at 0-24 h	6.2
260	Mena et al 2019	933											0.73955	6.9 µmol at 0-24 h	6.9
260	Stalmach et al 2014	635											0.9	5.8 µmol at 0-24 h	5.8
260	Stalmach et al 2014	795											0.5	4.3 µmol at 0-24 h	4.3
260	Suarez 2011		13.0429		1200	92.0044	5	3766.67	288.792	753.333	57.7583
260	Schar et al 2018		131.4										0.560122	0.736 µmol at 0-48 h	0.736
260	Suarez 2011		20.1883		2580	127.797	5	5950	294.725	1190	58.9451
260	Martinez- Huelamo et al. 2016		20.3848											100000.0 nmol at 24 h	100
260	Martinez- Huelamo et al. 2016		22.9164											82000.0 nmol at 24 h	82
			mean	#DIV/0!	1890	109.901		4858.33	291.759	971.667	58.3517		0.839934
			SD	#DIV/0!	975.807	25.3091		1543.85	4.19586	308.77	0.839173		0.401006
			median	#NUM!	1890	109.901		4858.33	291.759	971.667	58.3517		0.73955
			25th percentile	#NUM!	1545	100.953		4312.5	290.275	862.5	58.055		0.560122
			75th percentile	#NUM!	2235	118.849		5404.17	293.242	1080.83	58.6484		0.9
			n replicates	0	2	2		2	2	2	2		5
4'-Hydroxycinnamic acid-3'-glucuronide
mw (Da)	Reference	Ingested µmol of HCAs	Ingested µmol of tot phytochemicals	Tmax (h)	Cmax (nmol/L)	Normalized Cmax (nmol/L)/ingested µmol	Time covered by the AUC	AUC (nmol/L*h)	Normalized AUC (nmol/L*h)/µmol consumate	Cavg (AUC/n ore)	Normalized Cavg (AUC/n ore/µmol consumate)	t1/2 (h)	Urinary excretion (% of intake)	Amount excreted and time interval	µmol excreted
356	Feliciano et al. 2016		1233.51										0.00569309	25 μg at 0-24h	0.0702247
356	Feliciano et al 2017		641.047	3.1	11	0.0171594	24	68	0.106076	2.83333	0.00441985
356	Feliciano et al 2017		1233.51	3.8	16	0.0129711	24	35	0.0283744	1.45833	0.00118227
356	Feliciano et al 2017		1940.38	1.3	34	0.0175223	24	126	0.0649356	5.25	0.00270565
356	Feliciano et al 2017		2404.32	1.4	36	0.014973	24	94	0.0390963	3.91667	0.00162901
356	Feliciano et al 2017		2993.64	2.7	45	0.0150318	24	125	0.0417551	5.20833	0.0017398
356	Mena 2021	204.9											0.278184	0.57 µmol at 24 h	0.57
356	Mena 2021	614.6											0.281484	1.73 µmol at 24 h	1.73
356	Mena 2021	296											0.442568	1.31 µmol at 24 h	1.31
356	Domínguez-Fernandez 2022		5714.6	6	6	0.00104994	24	92	0.0160991	3.83333	0.000670796		0.0122493	0.7 µmol at 24 h	0.7
356	Heiss 2022		951										0.252366	2.4 µmol at 24 h	2.4
356	Heiss 2022		951										0.178759	1.7 µmol at 24 h	1.7
356	Mills et al 2017	778.429		1	1.27	0.00163149
356	Mills et al 2017	214.152		1	52.97	0.247348
			mean	2.5375	25.28	0.0409609		90	0.0493895	3.75	0.0020579	#DIV/0!	0.207329
			SD	1.75168	19.2161	0.0836508		34.7851	0.0321534	1.44938	0.00133972	#DIV/0!	0.156745
			median	2.05	25	0.0150024		93	0.0404257	3.875	0.0016844	#NUM!	0.252366
			25th percentile	1.225	9.75	0.0101362		74	0.0310549	3.08333	0.00129395	#NUM!	0.0955043
			75th percentile	3.275	38.25	0.0172501		117.25	0.0591405	4.88542	0.00246419	#NUM!	0.279834
			n replicates	8	8	8		6	6	6	6	0	7
3'-Hydroxycinnamic acid-4'-glucuronide
mw (Da)	Reference	Ingested µmol of HCAs	Ingested µmol of tot phytochemicals	Tmax (h)	Cmax (nmol/L)	Normalized Cmax (nmol/L)/ingested µmol	Time covered by the AUC	AUC (nmol/L*h)	Normalized AUC (nmol/L*h)/µmol consumate	Cavg (AUC/n ore)	Normalized Cavg (AUC/n ore/µmol consumate)	t1/2 (h)	Urinary excretion (% of intake)	Amount excreted and time interval	µmol excreted
356	Mena et al 2019	933											0.0428725	0.4 µmol at 0-24 h	0.4
356	Feliciano et al. 2016		1233.51										0.00409903	18 μg at 0-24h	0.0505618
356	Feliciano et al 2017		641.047	7.9	33	0.0514782	24	320	0.499183	13.3333	0.0207993
356	Feliciano et al 2017		1233.51	9.4	59	0.0478311	24	380	0.308065	15.8333	0.012836
356	Feliciano et al 2017		1940.38	7.1	86	0.0443211	24	457	0.23552	19.0417	0.00981335
356	Feliciano et al 2017		2404.32	9.4	110	0.045751	24	531	0.220852	22.125	0.00920219
356	Feliciano et al 2017		2993.64	4.8	119	0.0397509	24	562	0.187731	23.4167	0.00782213
356	Mena 2021	614.6		5.5	2.7	0.0043931	24	20.7	0.0336804	0.9	0.00146437		0.0471852	0.29 µmol at 24 h	0.29
356	Mena 2021	296		3.4	1.9	0.00641892	24	12	0.0405405	0.5	0.00168919		0.0439189	0.13 µmol at 24 h	0.13
356	Mena 2021	204.9		3.3	2	0.00976086	24	12.7	0.0619815	0.5	0.00244021		0.0634456	0.13 µmol at 24 h	0.13
356	Domínguez-Fernandez 2022		5714.6	2	14	0.00244987	24	239	0.0418227	9.95833	0.00174261		0.0122493	0.7 µmol at 24 h	0.7
356	Heiss 2022		951										0.262881	2.5 µmol at 24 h	2.5
356	Rodriguez-Mateos 2016		641	1	25	0.0390016
356	Rodriguez-Mateos 2016		1233	1	60	0.0486618
356	Rodriguez-Mateos 2016		1940	1	70	0.0360825
356	Rodriguez-Mateos 2016		2404	1	110	0.0457571
356	Rodriguez-Mateos 2016		2993	1	120	0.0400936
356	Mills et al 2017	778.429		1	2.8	0.00359699
356	Heiss 2022		951										0.241851	2.3 µmol at 24 h	2.3
356	Mills et al 2017	214.152		1	2.53	0.011814
			mean	3.7375	51.1206	0.0298227		281.6	0.181042	11.7343	0.00753437	#DIV/0!	0.0898128
			SD	3.19142	46.3782	0.0192384		222.941	0.156907	9.28814	0.00654437	#DIV/0!	0.102297
			median	2.65	46	0.0393762		320	0.187731	13.3333	0.00782213	#NUM!	0.045552
			25th percentile	1	2.775	0.00892537		20.7	0.0418227	0.9	0.00174261	#NUM!	0.0352167
			75th percentile	5.9	92	0.0457525		457	0.23552	19.0417	0.00981335	#NUM!	0.108047
			n replicates	16	16	16		9	9	9	9	0	8
Hydroxycinnamic acid glucuronide
mw (Da)	Reference	Ingested µmol of HCAs	Ingested µmol of tot phytochemicals	Tmax (h)	Cmax (nmol/L)	Normalized Cmax (nmol/L)/ingested µmol	Time covered by the AUC	AUC (nmol/L*h)	Normalized AUC (nmol/L*h)/µmol consumate	Cavg (AUC/n ore)	Normalized Cavg (AUC/n ore/µmol consumate)	t1/2 (h)	Urinary excretion (% of intake)	Amount excreted and time interval	µmol excreted
356	Martinez- Huelamo et al. 2016		22.9164										13.0911	3000.0 nmol at 24 h	3
356	Martinez- Huelamo et al. 2016		23.3783										26.5203	6200.0 nmol at 24 h	6.2
356	Tulipani et al. 2011		2048.85										0.0015228	31.2 nmol at 0-24 h	0.0312
356	Tulipani et al. 2011		1664.71										0.00287738	47.9 nmol at 0-24 h	0.0479
356	Tulipani et al. 2011		1694.84										0.00252531	42.8 nmoles at 0-24 h	0.0428
356	Martinez- Huelamo et al. 2016		20.3848										14.7168	3000.0 nmol at 24 h	3
356	Martínez-Huélamo et al. 2015		14.1483	1.66667	6.2	0.438215	24	19.0167	1.3441	0.792361	0.056004		1.90129	0.269 µmol at 24 h	0.269
356	Martínez-Huélamo et al. 2015		19.1835	2.5	5	0.26064	24	13.9167	0.725449	0.579861	0.0302271		1.16402	0.2233 µmol at 24 h	0.2233
356	Martínez-Huélamo et al. 2015		20.0568	1.5	4.1	0.20442	24	11.4833	0.572542	0.478472	0.0238559		0.592319	0.1188 µmol at 24 h	0.1188
			mean	1.88889	5.1	0.301092		14.8056	0.880696	0.616898	0.0366956	#DIV/0!	6.44364
			SD	0.535758	1.05357	0.122034		3.84452	0.408534	0.160189	0.0170222	#DIV/0!	9.50609
			median	1.66667	5	0.26064		13.9167	0.725449	0.579861	0.0302271	#NUM!	1.16402
			25th percentile	1.58333	4.55	0.23253		12.7	0.648996	0.529167	0.0270415	#NUM!	0.00287738
			75th percentile	2.08333	5.6	0.349428		16.4667	1.03477	0.686111	0.0431155	#NUM!	13.0911
			n replicates	3	3	3		3	3	3	3	0	9
3',4'-Dimethoxycinnamic acid
mw (Da)	Reference	Ingested µmol of HCAs	Ingested µmol of tot phytochemicals	Tmax (h)	Cmax (nmol/L)	Normalized Cmax (nmol/L)/ingested µmol	Time covered by the AUC	AUC (nmol/L*h)	Normalized AUC (nmol/L*h)/µmol consumate	Cavg (AUC/n ore)	Normalized Cavg (AUC/n ore/µmol consumate)	t1/2 (h)	Urinary excretion (% of intake)	Amount excreted and time interval	µmol excreted
208	Farrell 2012	900		1	496	0.551111
208	Mills et al 2017	214.152		1	113.81	0.531445
208	Mills et al 2017	778.429		1	96.41	0.123852
208	Scherbl et al. 2016	48.0278		0.983333	44	0.916135	15	229.05	4.76911	15.27	0.317941
208	Scherbl et al. 2016	48.0278		0.283333	61	1.2701	15	250.75	5.22093	16.7167	0.348062
208	Scherbl et al. 2016	48.0278		0.916667	44	0.916135	15	199.55	4.15488	13.3033	0.276992
208	Gomez-Juristi et al. 2018	760.6		0.7	8	#VALUE!	12	0.333333	#VALUE!	0.0277778	#VALUE!
			mean	0.840476	123.317	#VALUE!		169.921	#VALUE!	11.3294	#VALUE!
			SD	0.268545	168.063	#VALUE!		114.989	#VALUE!	7.6632	#VALUE!
			median	0.983333	61	#VALUE!		214.3	#VALUE!	14.2867	#VALUE!
			25th percentile	0.808333	44	#VALUE!		149.746	#VALUE!	9.98444	#VALUE!
			75th percentile	1	105.11	#VALUE!		234.475	#VALUE!	15.6317	#VALUE!
			n replicates	7	7	7		4	4	4	4
3',5'-Dimethoxy-4'-hydroxycinnamic acid
mw (Da)	Reference	Ingested µmol of HCAs	Ingested µmol of tot phytochemicals	Tmax (h)	Cmax (nmol/L)	Normalized Cmax (nmol/L)/ingested µmol	Time covered by the AUC	AUC (nmol/L*h)	Normalized AUC (nmol/L*h)/µmol consumate	Cavg (AUC/n ore)	Normalized Cavg (AUC/n ore/µmol consumate)	t1/2 (h)	Urinary excretion (% of intake)	Amount excreted and time interval	µmol excreted
224	Heiss 2022		951										0.241851	2.3 µmol at 24 h	2.3
224	Heiss 2022		951										0.273396	2.6 µmol at 24 h	2.6
224	Feliciano et al. 2016		1233.51										0.00940987	26 μg at 0-24h	0.116071
224	Feliciano et al 2017		641.047	7	29	0.0452385	24	287	0.447705	11.9583	0.0186544
224	Feliciano et al 2017		1940.38	4	64	0.0329832	24	399	0.205629	16.625	0.0085679
224	Feliciano et al 2017		2404.32	4.1	78	0.0324416	24	404	0.168031	16.8333	0.00700129
224	Feliciano et al 2017		2993.64	6	104	0.0347403	24	674	0.225144	28.0833	0.00938098
224	Feliciano et al 2017		1233.51	4.1	46	0.037292	24	358	0.290229	14.9167	0.0120929
			mean	5.04	64.2	0.0365391		424.4	0.267348	17.6833	0.0111395		0.174886
			SD	1.37949	28.9171	0.00521813		147.181	0.110121	6.13255	0.00458837		0.144172
			median	4.1	64	0.0347403		399	0.225144	16.625	0.00938098		0.241851
			25th percentile	4.1	46	0.0329832		358	0.205629	14.9167	0.0085679		0.12563
			75th percentile	6	78	0.037292		404	0.290229	16.8333	0.0120929		0.257624
			n replicates	5	5	5		5	5	5	5		3
3',5'-Dimethoxy-cinnamic acid-4'-sulfate
mw (Da)	Reference	Ingested µmol of HCAs	Ingested µmol of tot phytochemicals	Tmax (h)	Cmax (nmol/L)	Normalized Cmax (nmol/L)/ingested µmol	Time covered by the AUC	AUC (nmol/L*h)	Normalized AUC (nmol/L*h)/µmol consumate	Cavg (AUC/n ore)	Normalized Cavg (AUC/n ore/µmol consumate)	t1/2 (h)	Urinary excretion (% of intake)	Amount excreted and time interval	µmol excreted
304	Schar et al 2018		131.4										0.84551	1.111 µmol at 0-48 h	1.111
304	Castello et al., 2018		3709.2										#VALUE!	1.50 µmol at 0-48 h	1.5
304	Bresciani et al. 2016	221.649											0.451163	1.0 µmol at 48 h	1
304	Bresciani et al. 2016	448.454											0.423678	1.9 µmol at 48 h	1.9
304	Bresciani et al. 2016	448.454											0.20069	0.9 µmol at 48 h	0.9
			mean										#VALUE!
			SD										#VALUE!
			median										#VALUE!
			25th percentile										#VALUE!
			75th percentile										#VALUE!
			n replicates										5
Trimethoxycinnamic acid-sulfate
mw (Da)	Reference	Ingested µmol of HCAs	Ingested µmol of tot phytochemicals	Tmax (h)	Cmax (nmol/L)	Normalized Cmax (nmol/L)/ingested µmol	Time covered by the AUC	AUC (nmol/L*h)	Normalized AUC (nmol/L*h)/µmol consumate	Cavg (AUC/n ore)	Normalized Cavg (AUC/n ore/µmol consumate)	t1/2 (h)	Urinary excretion (% of intake)	Amount excreted and time interval	µmol excreted
318	Mena 2021	296		3.2	3.7	0.0125	24	9.7	0.0327703	0.4	0.00135135		0.472973	1.4 µmol at 24 h	1.4
318	Mena 2021	614.6		3.2	4.3	0.00699642	24	18.7	0.0304263	0.8	0.00130166		0.54507	3.35 µmol at 24 h	3.35
318	Mena 2021	204.9		1.6	3.5	0.0170815	24	6.8	0.0331869	0.3	0.00146413		0.610054	1.25 µmol at 24 h	1.25
			mean	2.66667	3.83333	0.0121926		11.7333	0.0321278	0.5	0.00137238		0.542699
			SD	0.92376	0.416333	0.00504956		6.20511	0.00148823	0.264575	8.32509e-05		0.0685711
			median	3.2	3.7	0.0125		9.7	0.0327703	0.4	0.00135135		0.54507
			25th percentile	2.4	3.6	0.00974821		8.25	0.0315983	0.35	0.00132651		0.509021
			75th percentile	3.2	4	0.0147908		14.2	0.0329786	0.6	0.00140774		0.577562
			n replicates	3	3	3		3	3	3	3		3
4'-Hydroxycinnamic acid
mw (Da)	Reference	Ingested µmol of HCAs	Ingested µmol of tot phytochemicals	Tmax (h)	Cmax (nmol/L)	Normalized Cmax (nmol/L)/ingested µmol	Time covered by the AUC	AUC (nmol/L*h)	Normalized AUC (nmol/L*h)/µmol consumate	Cavg (AUC/n ore)	Normalized Cavg (AUC/n ore/µmol consumate)	t1/2 (h)	Urinary excretion (% of intake)	Amount excreted and time interval	µmol excreted
164	Martinez- Huelamo et al. 2016		23.3783										5.56072	1300.0 nmol at 24 h	1.3
164	Zhong et al. 2017		961.8	1.7	9.8	0.0101892	24	60.7	0.0631108	2.52917	0.00262962
164	Feliciano et al. 2016		1233.51										0.00296596	6 μg at 0-24h	0.0365854
164	Feliciano et al 2017		641.047	7.1	71	0.110756	24	188	0.29327	7.83333	0.0122196
164	Feliciano et al 2017		1233.51	7.3	131	0.106201	24	320	0.259423	13.3333	0.0108093
164	Yamaga 2021		1196.01	1.6	29	0.0242472	24	25	0.0209028	1.04167	0.000870949	0.7
164	Feliciano et al 2017		1940.38	6.6	240	0.123687	24	530	0.273142	22.0833	0.0113809
164	Feliciano et al 2017		2404.32	1.8	251	0.104395	24	561	0.23333	23.375	0.00972208
164	Stalmach et al 2012	510		0.7	64	0.12549	24	88	0.172549	3.66667	0.00718954		0.0980392	0.5 µmol at 0-24 h	0.5
164	Martinez- Huelamo et al. 2016		20.3848										7.35841	1500.0 nmol at 24 h	1.5
164	Martinez- Huelamo et al. 2016		22.9164										5.23643	1200.0 nmol at 24 h	1.2
164	Feliciano et al 2017		2993.64	7.4	364	0.121591	24	861	0.287609	35.875	0.0119837
164	Mills et al 2017	778.429		1	2.27	0.00291613
164	Schar et al 2018		131.4										0.02207	0.029 µmol at 0-48 h	0.029
164	Heiss 2022		951										0.0210305	0.2 µmol at 24 h	0.2
164	Heiss 2022		951										0.0210305	0.2 µmol at 24 h	0.2
			mean	3.91111	129.119	0.0810526		329.212	0.200417	13.7172	0.00835071	0.7	2.29009
			SD	3.05223	127.619	0.0522604		297.536	0.105514	12.3973	0.00439643	#DIV/0!	3.17452
			median	1.8	71	0.106201		254	0.246376	10.5833	0.0102657	0.7	0.0600546
			25th percentile	1.6	29	0.0242472		81.175	0.145189	3.38229	0.00604956	0.7	0.0210305
			75th percentile	7.1	240	0.121591		537.75	0.276759	22.4062	0.0115316	0.7	5.3175
			n replicates	9	9	9		8	8	8	8	1	8
Cinnamic acid-4'-glucuronide
mw (Da)	Reference	Ingested µmol of HCAs	Ingested µmol of tot phytochemicals	Tmax (h)	Cmax (nmol/L)	Normalized Cmax (nmol/L)/ingested µmol	Time covered by the AUC	AUC (nmol/L*h)	Normalized AUC (nmol/L*h)/µmol consumate	Cavg (AUC/n ore)	Normalized Cavg (AUC/n ore/µmol consumate)	t1/2 (h)	Urinary excretion (% of intake)	Amount excreted and time interval	µmol excreted
340	Martinez- Huelamo et al. 2016		20.3848										7.35841	1500.0 nmol at 24 h	1.5
340	Martinez- Huelamo et al. 2016		22.9164										6.54554	1500.0 nmol at 24 h	1.5
340	Martinez- Huelamo et al. 2016		23.3783										6.41621	1500.0 nmol at 24 h	1.5
340	Gomez-Juristi et al. 2018	760.6		0.5	5	#VALUE!	12	0.05	#VALUE!	0.00416667	#VALUE!		#VALUE!	0.23 μmol at 0-24 h	0.23
340	Gomez-Juristi et al. 2018	760.6											#VALUE!	0.11 μmol at 0-24 h	0.11
340	Mills et al 2017	214.152		3	1.13	0.00527663
340	Mills et al 2017	778.429		3	0.96	0.00123325
340	Heiss 2022		951										0.0736067	0.7 µmol at 24 h	0.7
340	Heiss 2022		951										0.0736067	0.7 µmol at 24 h	0.7
			mean	2.16667	2.36333	#VALUE!		0.05	#VALUE!	0.00416667	#VALUE!		#VALUE!
			SD	1.44338	2.285	#VALUE!		#DIV/0!	#VALUE!	#DIV/0!	#VALUE!		#VALUE!
			median	3	1.13	#VALUE!		0.05	#VALUE!	0.00416667	#VALUE!		#VALUE!
			25th percentile	1.75	1.045	#VALUE!		0.05	#VALUE!	0.00416667	#VALUE!		#VALUE!
			75th percentile	3	3.065	#VALUE!		0.05	#VALUE!	0.00416667	#VALUE!		#VALUE!
			n replicates	3	3	3		1	1	1	1		7
Cinnamic acid-4'-sulfate
mw (Da)	Reference	Ingested µmol of HCAs	Ingested µmol of tot phytochemicals	Tmax (h)	Cmax (nmol/L)	Normalized Cmax (nmol/L)/ingested µmol	Time covered by the AUC	AUC (nmol/L*h)	Normalized AUC (nmol/L*h)/µmol consumate	Cavg (AUC/n ore)	Normalized Cavg (AUC/n ore/µmol consumate)	t1/2 (h)	Urinary excretion (% of intake)	Amount excreted and time interval	µmol excreted
244	Martinez- Huelamo et al. 2016		23.3783											58000.0 nmol at 24 h	58
244	Martinez- Huelamo et al. 2016		20.3848											58000.0 nmol at 24 h	58
244	Martinez- Huelamo et al. 2016		22.9164											58000.0 nmol at 24 h	58
244	Gomez-Juristi et al. 2018	760.6		1.2
244	Pereira-Caro et al 2017		330										0.0454545	0.15 µmol at 0-24 h	0.15
244	Stalmach et al 2012	510											0.313725	1.6 µmol at 0-24 h	1.6
244	Mena 2021	204.9											0.0536847	0.11 µmol at 24 h	0.11
244	Suarez 2011		13.0429		1100	84.3374	5	3700	283.68	740	56.7361
244	Domínguez-Fernandez 2022		5714.6	2	15	0.00262486	24	54	0.00944948	2.25	0.000393728		0.0157491	0.9 µmol at 24 h	0.9
244	Mena 2021	296											0.0371622	0.11 µmol at 24 h	0.11
244	Mena 2021	614.6											0.0260332	0.16 µmol at 24 h	0.16
244	Suarez 2011		20.1883		1190	58.9451	5	4516.67	223.727	903.333	44.7454
			mean	1.6	768.333	47.7617		2756.89	169.139	548.528	33.8273		0.0819682
			SD	0.565685	653.956	43.2653		2376.12	149.506	480.087	29.9021		0.114338
			median	1.6	1100	58.9451		3700	223.727	740	44.7454		0.0413084
			25th percentile	1.4	557.5	29.4739		1877	111.868	371.125	22.3729		0.0288154
			75th percentile	1.8	1145	71.6412		4108.33	253.704	821.667	50.7407		0.0516272
			n replicates	2	3	3		3	3	3	3		6
3'-Hydroxycinnamic acid
mw (Da)	Reference	Ingested µmol of HCAs	Ingested µmol of tot phytochemicals	Tmax (h)	Cmax (nmol/L)	Normalized Cmax (nmol/L)/ingested µmol	Time covered by the AUC	AUC (nmol/L*h)	Normalized AUC (nmol/L*h)/µmol consumate	Cavg (AUC/n ore)	Normalized Cavg (AUC/n ore/µmol consumate)	t1/2 (h)	Urinary excretion (% of intake)	Amount excreted and time interval	µmol excreted
164	Feliciano et al. 2016		1233.51										0.0138412	28 μg at 0-24h	0.170732
164	Feliciano et al 2017		641.047	3.4	16	0.0249592	24	183	0.28547	7.625	0.0118946
164	Feliciano et al 2017		1233.51	1.2	29	0.0235102	24	322	0.261044	13.4167	0.0108768
164	Feliciano et al 2017		1940.38	3.9	16	0.00824579	24	171	0.0881269	7.125	0.00367196
164	Feliciano et al 2017		2404.32	2.1	12	0.00499102	24	165	0.0686265	6.875	0.00285944
164	Feliciano et al 2017		2993.64	3.4	13	0.00434253	24	187	0.0624657	7.79167	0.00260274
164	Heiss 2022		951										0.105152	1 µmol at 24 h	1
164	Heiss 2022		951										0.0946372	0.9 µmol at 24 h	0.9
			mean	2.8	17.2	0.0132097		205.6	0.153147	8.56667	0.00638111		0.0712103
			SD	1.1158	6.83374	0.0101853		65.6719	0.110392	2.73633	0.00459967		0.0499605
			median	3.4	16	0.00824579		183	0.0881269	7.625	0.00367196		0.0946372
			25th percentile	2.1	13	0.00499102		171	0.0686265	7.125	0.00285944		0.0542392
			75th percentile	3.4	16	0.0235102		187	0.261044	7.79167	0.0108768		0.0998948
			n replicates	5	5	5		5	5	5	5		3
Cinnamic acid-3'-glucuronide
mw (Da)	Reference	Ingested µmol of HCAs	Ingested µmol of tot phytochemicals	Tmax (h)	Cmax (nmol/L)	Normalized Cmax (nmol/L)/ingested µmol	Time covered by the AUC	AUC (nmol/L*h)	Normalized AUC (nmol/L*h)/µmol consumate	Cavg (AUC/n ore)	Normalized Cavg (AUC/n ore/µmol consumate)	t1/2 (h)	Urinary excretion (% of intake)	Amount excreted and time interval	µmol excreted
340	Mills et al 2017	214.152		1	3.42	0.01597
340	Mills et al 2017	778.429		1	3.12	0.00400808
			mean	1	3.27	0.00998902
			SD	0	0.212132	0.00845834
			median	1	3.27	0.00998902
			25th percentile	1	3.195	0.00699855
			75th percentile	1	3.345	0.0129795
			n replicates	2	2	2
2'-Hydroxycinnamic acid
mw (Da)	Reference	Ingested µmol of HCAs	Ingested µmol of tot phytochemicals	Tmax (h)	Cmax (nmol/L)	Normalized Cmax (nmol/L)/ingested µmol	Time covered by the AUC	AUC (nmol/L*h)	Normalized AUC (nmol/L*h)/µmol consumate	Cavg (AUC/n ore)	Normalized Cavg (AUC/n ore/µmol consumate)	t1/2 (h)	Urinary excretion (% of intake)	Amount excreted and time interval	µmol excreted
164	Feliciano et al 2017		1233.51	6.2	6	0.00486418	24	99	0.080259	4.125	0.00334412
164	Gasparetto et al 2015		10274	1.45	1406.34	0.136884	24	3158.54	0.307431	131.606	0.0128096	3.5
164	Feliciano et al 2017		1940.38	3.8	5	0.00257681	24	97	0.0499901	4.04167	0.00208292
164	Feliciano et al 2017		2404.32	4.4	6	0.00249551	24	97	0.0403441	4.04167	0.001681
164	Feliciano et al 2017		2993.64	2.3	7	0.00233829	24	110	0.0367445	4.58333	0.00153102
164	Feliciano et al. 2016		1233.51										0.00197731	4 μg at 0-24h	0.0243902
164	Feliciano et al 2017		641.047	2.9	6	0.00935968	24	103	0.160675	4.29167	0.00669477
164	Heiss 2022		951										0.0210305	0.2 µmol at 24 h	0.2
164	Heiss 2022		951										0.0315457	0.3 µmol at 24 h	0.3
			mean	3.50833	239.39	0.0264197		610.756	0.112574	25.4482	0.00469058	3.5	0.0181845
			SD	1.68476	571.687	0.0541826		1248.16	0.106029	52.0068	0.00441789	#DIV/0!	0.0149883
			median	3.35	6	0.0037205		101	0.0651245	4.20833	0.00271352	3.5	0.0210305
			25th percentile	2.45	6	0.00251583		97.5	0.0427556	4.0625	0.00178148	3.5	0.0115039
			75th percentile	4.25	6.75	0.00823581		108.25	0.140571	4.51042	0.00585711	3.5	0.0262881
			n replicates	6	6	6		6	6	6	6	1	3
Cinnamic acid
mw (Da)	Reference	Ingested µmol of HCAs	Ingested µmol of tot phytochemicals	Tmax (h)	Cmax (nmol/L)	Normalized Cmax (nmol/L)/ingested µmol	Time covered by the AUC	AUC (nmol/L*h)	Normalized AUC (nmol/L*h)/µmol consumate	Cavg (AUC/n ore)	Normalized Cavg (AUC/n ore/µmol consumate)	t1/2 (h)	Urinary excretion (% of intake)	Amount excreted and time interval	µmol excreted
148	Zhong et al. 2017		961.8	15	21.1	0.021938	24	88	0.0914951	3.66667	0.0038123
148	Feliciano et al 2017		641.047	6.4	98	0.152875	24	1791	2.79386	74.625	0.116411
148	Feliciano et al 2017		1233.51	4.9	123	0.0997157	24	1888	1.5306	78.6667	0.0637748
148	Feliciano et al 2017		1940.38	2	90	0.0463826	24	1642	0.846225	68.4167	0.0352594
148	Feliciano et al 2017		2404.32	2.2	96	0.0399281	24	1748	0.727025	72.8333	0.0302927
148	Feliciano et al 2017		2993.64	4.6	116	0.0387488	24	1964	0.656057	81.8333	0.0273357
148	Jeong et al 2018	5.06757		0.49	154.324	30.4533	24	297.432	58.6933	12.393	2.44556	2.81
			mean	5.08429	99.7749	4.40756		1345.49	9.33408	56.0621	0.38892	2.81
			SD	4.81768	40.9898	11.4852		796.345	21.7825	33.181	0.907604	#DIV/0!
			median	4.6	98	0.0463826		1748	0.846225	72.8333	0.0352594	2.81
			25th percentile	2.1	93	0.0393384		969.716	0.691541	40.4048	0.0288142	2.81
			75th percentile	5.65	119.5	0.126295		1839.5	2.16223	76.6458	0.0900929	2.81
			n replicates	7	7	7		7	7	7	7	1
3-(3',4'-Dihydroxyphenyl)propanoic acid
mw (Da)	Reference	Ingested µmol of HCAs	Ingested µmol of tot phytochemicals	Tmax (h)	Cmax (nmol/L)	Normalized Cmax (nmol/L)/ingested µmol	Time covered by the AUC	AUC (nmol/L*h)	Normalized AUC (nmol/L*h)/µmol consumate	Cavg (AUC/n ore)	Normalized Cavg (AUC/n ore/µmol consumate)	t1/2 (h)	Urinary excretion (% of intake)	Amount excreted and time interval	µmol excreted
182	Stalmach et al. 2009	412		5.2	41	0.0995146	24	142	0.34466	5.91667	0.0143608	1
182	Gomez-Juaristi et al. 2018	1118		5.7	27	0.0241503	12	1.88333	0.00168456	0.156944	0.00014038		0.216905	2.425 μmol at 0-24 h	2.425
182	Scherbl et al. 2016	48.0278		6.63333	89	1.85309	15	400.167	8.33197	26.6778	0.555465
182	Scherbl et al. 2016	48.0278		8.06667	63	1.31174	15	266.567	5.55025	17.7711	0.370017
182	Stalmach et al 2014	412		6	49	0.118932	24	118	0.286408	4.91667	0.0119337	0.7
182	Scherbl et al. 2016	48.0278		8.05	51	1.06188	15	91.1	1.89682	6.07333	0.126454
182	Stalmach et al 2014	635		6	56	0.088189	24	481	0.75748	20.0417	0.0315617	3
182	Stalmach et al 2014	795		6	72	0.090566	24	631	0.793711	26.2917	0.0330713	2.7
182	Gomez-Juristi et al. 2018	760.6		6	30	#VALUE!	12	2	#VALUE!	0.166667	#VALUE!		#VALUE!	2.5 μmol at 0-24 h	2.5
			mean	6.40556	53.1111	#VALUE!		237.08	#VALUE!	12.0014	#VALUE!	1.85	#VALUE!
			SD	1.00775	19.7955	#VALUE!		222.836	#VALUE!	10.7253	#VALUE!	1.16762	#VALUE!
			median	6	51	#VALUE!		142	#VALUE!	6.07333	#VALUE!	1.85	#VALUE!
			25th percentile	6	41	#VALUE!		91.1	#VALUE!	4.91667	#VALUE!	0.925	#VALUE!
			75th percentile	6.63333	63	#VALUE!		400.167	#VALUE!	20.0417	#VALUE!	2.775	#VALUE!
			n replicates	9	9	9		9	9	9	9	4	2
3-(4'-Hydroxyphenyl)propanoic acid
mw (Da)	Reference	Ingested µmol of HCAs	Ingested µmol of tot phytochemicals	Tmax (h)	Cmax (nmol/L)	Normalized Cmax (nmol/L)/ingested µmol	Time covered by the AUC	AUC (nmol/L*h)	Normalized AUC (nmol/L*h)/µmol consumate	Cavg (AUC/n ore)	Normalized Cavg (AUC/n ore/µmol consumate)	t1/2 (h)	Urinary excretion (% of intake)	Amount excreted and time interval	µmol excreted
166	Gomez-Juaristi et al. 2018	1118											0.0942755	1.054 µmol at 0-24 h	1.054
166	Gomez-Juristi et al. 2018	760.6											#VALUE!	0.7 μmol at 0-24 h	0.7
			mean										#VALUE!
			SD										#VALUE!
			median										#VALUE!
			25th percentile										#VALUE!
			75th percentile										#VALUE!
			n replicates										2
3-(3'-Hydroxyphenyl)propanoic acid
mw (Da)	Reference	Ingested µmol of HCAs	Ingested µmol of tot phytochemicals	Tmax (h)	Cmax (nmol/L)	Normalized Cmax (nmol/L)/ingested µmol	Time covered by the AUC	AUC (nmol/L*h)	Normalized AUC (nmol/L*h)/µmol consumate	Cavg (AUC/n ore)	Normalized Cavg (AUC/n ore/µmol consumate)	t1/2 (h)	Urinary excretion (% of intake)	Amount excreted and time interval	µmol excreted
166	Scherbl et al. 2016	48.0278					15	2378.8	49.5296
166	Scherbl et al. 2016	48.0278					15	2030.55	42.2786
166	Scherbl et al. 2016	48.0278					15	2783.1	57.9476
			mean					2397.48	49.9186	#DIV/0!	#DIV/0!
			SD					376.623	7.84176	#DIV/0!	#DIV/0!
			median					2378.8	49.5296	#NUM!	#NUM!
			25th percentile					2204.68	45.9041	#NUM!	#NUM!
			75th percentile					2580.95	53.7386	#NUM!	#NUM!
			n replicates					3	3	0	0
3-(4'-Hydroxy-3'-methoxyphenyl)propanoic acid
mw (Da)	Reference	Ingested µmol of HCAs	Ingested µmol of tot phytochemicals	Tmax (h)	Cmax (nmol/L)	Normalized Cmax (nmol/L)/ingested µmol	Time covered by the AUC	AUC (nmol/L*h)	Normalized AUC (nmol/L*h)/µmol consumate	Cavg (AUC/n ore)	Normalized Cavg (AUC/n ore/µmol consumate)	t1/2 (h)	Urinary excretion (% of intake)	Amount excreted and time interval	µmol excreted
196	Stalmach et al. 2009	412		4.7	385	0.934466	24	2333	5.66262	97.2083	0.235943	1.4	2.35437	9.7 µmol at 0-24 h	9.7
196	Gomez-Juaristi et al. 2018	1118		6.7	306	0.273703	12	25.8	0.0230769	2.15	0.00192308		0.600894	6.718 μmol at 0-24 h	6.718
196	Lang et al. 2013	519.073			878	1.69148
196	Scherbl et al. 2016	48.0278		6.61667	449	9.34875	15	1964.1	40.895	130.94	2.72634
196	Scherbl et al. 2016	48.0278		7.88333	399	8.30768	15	1699.25	35.3805	113.283	2.3587
196	Scherbl et al. 2016	48.0278		8.23333	416	8.66164	15	1928.63	40.1566	128.576	2.6771
196	Stalmach et al 2014	412		4	375	0.910194	24	2845	6.90534	118.542	0.287722	2.1	2.1	8.7 µmol at 0-24 h	8.7
196	Stalmach et al 2014	635		5	463	0.729134	24	3792	5.97165	158	0.248819	2.1	1.5	9.2 µmol at 0-24 h	9.2
196	Gomez-Juristi et al. 2018	760.6		6	300	#VALUE!	12	21.6667	#VALUE!	1.80556	#VALUE!		#VALUE!	9 μmol at 0-24 h	9
196	Stalmach et al 2014	795		6	518	0.651572	24	4549	5.72201	189.542	0.238417	2	1.3	10.6 µmol at 0-24 h	10.6
196	Wong et al 2010	412.5											2.4	10 µmol at 0-24 h	10
196	Kerimi et al 2020	882											1.93878	17.1 µmol at 0-36 h	17.1
			mean	6.12593	448.9	#VALUE!		2128.72	#VALUE!	104.45	#VALUE!	1.9	#VALUE!
			SD	1.4121	164.927	#VALUE!		1512.14	#VALUE!	63.9552	#VALUE!	0.33665	#VALUE!
			median	6	407.5	#VALUE!		1964.1	#VALUE!	118.542	#VALUE!	2.05	#VALUE!
			25th percentile	5	377.5	#VALUE!		1699.25	#VALUE!	97.2083	#VALUE!	1.85	#VALUE!
			75th percentile	6.7	459.5	#VALUE!		2845	#VALUE!	130.94	#VALUE!	2.1	#VALUE!
			n replicates	9	10	10		9	9	9	9	4	8
3-(3'-Hydroxy-4'-methoxyphenyl)propanoic acid
mw (Da)	Reference	Ingested µmol of HCAs	Ingested µmol of tot phytochemicals	Tmax (h)	Cmax (nmol/L)	Normalized Cmax (nmol/L)/ingested µmol	Time covered by the AUC	AUC (nmol/L*h)	Normalized AUC (nmol/L*h)/µmol consumate	Cavg (AUC/n ore)	Normalized Cavg (AUC/n ore/µmol consumate)	t1/2 (h)	Urinary excretion (% of intake)	Amount excreted and time interval	µmol excreted
196	Gomez-Juaristi et al. 2018	1118		6.6	52	0.0465116	12	3.3	0.0029517	0.275	0.000245975
196	Scherbl et al. 2016	48.0278		7.28333	280	5.82995	15	1028.25	21.4095	68.55	1.4273
196	Scherbl et al. 2016	48.0278		8.46667	212	4.41411	15	914.733	19.0459	60.9822	1.26973
196	Scherbl et al. 2016	48.0278		8.46667	234	4.87217	15	945.767	19.6921	63.0511	1.3128
196	Gomez-Juristi et al. 2018	760.6		5	50	#VALUE!	12	3.33333	#VALUE!	0.277778	#VALUE!
			mean	7.16333	165.6	#VALUE!		579.077	#VALUE!	38.6272	#VALUE!
			SD	1.44992	107.456	#VALUE!		527.229	#VALUE!	35.1184	#VALUE!
			median	7.28333	212	#VALUE!		914.733	#VALUE!	60.9822	#VALUE!
			25th percentile	6.6	52	#VALUE!		3.33333	#VALUE!	0.277778	#VALUE!
			75th percentile	8.46667	234	#VALUE!		945.767	#VALUE!	63.0511	#VALUE!
			n replicates	5	5	5		5	5	5	5
3',4'-Dimethoxyphenylpropanoic acid
mw (Da)	Reference	Ingested µmol of HCAs	Ingested µmol of tot phytochemicals	Tmax (h)	Cmax (nmol/L)	Normalized Cmax (nmol/L)/ingested µmol	Time covered by the AUC	AUC (nmol/L*h)	Normalized AUC (nmol/L*h)/µmol consumate	Cavg (AUC/n ore)	Normalized Cavg (AUC/n ore/µmol consumate)	t1/2 (h)	Urinary excretion (% of intake)	Amount excreted and time interval	µmol excreted
210	Gomez-Juristi et al. 2018	760.6		7			12	0.216667	#VALUE!	0.0180556	#VALUE!
3-(3'-Methoxyphenyl)propanoic acid-4'-sulfate
mw (Da)	Reference	Ingested µmol of HCAs	Ingested µmol of tot phytochemicals	Tmax (h)	Cmax (nmol/L)	Normalized Cmax (nmol/L)/ingested µmol	Time covered by the AUC	AUC (nmol/L*h)	Normalized AUC (nmol/L*h)/µmol consumate	Cavg (AUC/n ore)	Normalized Cavg (AUC/n ore/µmol consumate)	t1/2 (h)	Urinary excretion (% of intake)	Amount excreted and time interval	µmol excreted
276	Stalmach et al. 2009	412		4.8	145	0.351942	24	1193	2.89563	49.7083	0.120651	4.7	3.00971	12.4 µmol at 0-24 h	12.4
276	Gomez-Juaristi et al. 2018	1118		6.7	84	0.0751342	12	6.45	0.00576923	0.5375	0.000480769		1.77835	19.882 µmol at 0-24 h	19.882
276	Scherbl et al. 2016	48.0278		7.41667	112	2.33198	15	446.617	9.29912	29.7744	0.619941
276	Scherbl et al. 2016	48.0278		8.66667	107	2.22787	15	484.8	10.0941	32.32	0.672943
276	Scherbl et al. 2016	48.0278		8	95	1.97802	15	378.383	7.87842	25.2256	0.525228
276	Stalmach et al 2014	412		6	88	0.213592	24	834	2.02427	34.75	0.0843447	3.3	2.8	11.4 µmol at 0-24 h	11.4
276	Stalmach et al 2014	795		6	117	0.14717	24	1043	1.31195	43.4583	0.0546646	2.9	2.2	17.5 µmol at 0-24 h	17.5
276	Gomez-Juristi et al. 2018	760.6		5.6	90	#VALUE!	12	6.66667	#VALUE!	0.555556	#VALUE!		#VALUE!	13 μmol at 0-24 h	13
276	Stalmach et al 2014	635		6	98	0.154331	24	1189	1.87244	49.5417	0.0780184	3.5	2	12.4 µmol at 0-24 h	12.4
276	Bresciani et al. 2016	221.649		4.5	9.5	0.0428605	24	82.8	0.373563	3.45	0.0155651
276	Bresciani et al. 2016	448.454		6.3	11.9	0.0265356	24	114.8	0.255991	4.78333	0.0106663
276	Bresciani et al. 2016	221.649											1.53395	3.4 µmol at 48 h	3.4
276	Bresciani et al. 2016	448.454											1.07034	4.8 µmol at 48 h	4.8
276	Bresciani et al. 2016	448.454											0.825057	3.7 µmol at 48 h	3.7
276	Bresciani et al. 2016	448.454		6.3	9.2	0.0205149	24	99.8	0.222543	4.15833	0.00927261
276	Mena 2021	204.9											0.590532	1.21 µmol at 24 h	1.21
276	Mena 2021	614.6											0.318907	1.96 µmol at 24 h	1.96
276	Mena 2021	296											0.280405	0.83 µmol at 24 h	0.83
276	Wong et al 2010	412.5											3	12 µmol at 0-24 h	12
276	Kerimi et al 2020	882											2.80045	24.7 µmol at 0-36 h	24.7
276	Lang et al. 2013	519.073			94	0.181092
			mean	6.35694	81.5846	#VALUE!		489.943	#VALUE!	23.1886	#VALUE!	3.6	#VALUE!
			SD	1.21015	43.6462	#VALUE!		461.972	#VALUE!	19.5147	#VALUE!	0.774597	#VALUE!
			median	6.15	94	#VALUE!		412.5	#VALUE!	27.5	#VALUE!	3.4	#VALUE!
			25th percentile	5.9	84	#VALUE!		95.55	#VALUE!	3.98125	#VALUE!	3.2	#VALUE!
			75th percentile	6.87917	107	#VALUE!		886.25	#VALUE!	36.9271	#VALUE!	3.8	#VALUE!
			n replicates	12	13	13		12	12	12	12	4	14
3-(4'-Methoxyphenyl)propanoic acid-3'-sulfate
mw (Da)	Reference	Ingested µmol of HCAs	Ingested µmol of tot phytochemicals	Tmax (h)	Cmax (nmol/L)	Normalized Cmax (nmol/L)/ingested µmol	Time covered by the AUC	AUC (nmol/L*h)	Normalized AUC (nmol/L*h)/µmol consumate	Cavg (AUC/n ore)	Normalized Cavg (AUC/n ore/µmol consumate)	t1/2 (h)	Urinary excretion (% of intake)	Amount excreted and time interval	µmol excreted
276	Gomez-Juaristi et al. 2018	1118		7.5	31	0.0277281	12	2.23333	0.00199761	0.186111	0.000166468		0.337209	3.770 µmol at 0-24 h	3.77
276	Gomez-Juristi et al. 2018	760.6		5.8	30	#VALUE!	12	1.66667	#VALUE!	0.138889	#VALUE!		#VALUE!	2.8 μmol at 0-24 h	2.8
276	Mena 2021	204.9											0.122011	0.25 µmol at 24 h	0.25
276	Mena 2021	614.6											0.0846079	0.52 µmol at 24 h	0.52
276	Mena 2021	296											0.0777027	0.23 µmol at 24 h	0.23
			mean	6.65	30.5	#VALUE!		1.95	#VALUE!	0.1625	#VALUE!		#VALUE!
			SD	1.20208	0.707107	#VALUE!		0.400694	#VALUE!	0.0333912	#VALUE!		#VALUE!
			median	6.65	30.5	#VALUE!		1.95	#VALUE!	0.1625	#VALUE!		#VALUE!
			25th percentile	6.225	30.25	#VALUE!		1.80833	#VALUE!	0.150694	#VALUE!		#VALUE!
			75th percentile	7.075	30.75	#VALUE!		2.09167	#VALUE!	0.174306	#VALUE!		#VALUE!
			n replicates	2	2	2		2	2	2	2		5
3-(3′-Hydroxyphenyl)propanoic acid-4′-sulfate
mw (Da)	Reference	Ingested µmol of HCAs	Ingested µmol of tot phytochemicals	Tmax (h)	Cmax (nmol/L)	Normalized Cmax (nmol/L)/ingested µmol	Time covered by the AUC	AUC (nmol/L*h)	Normalized AUC (nmol/L*h)/µmol consumate	Cavg (AUC/n ore)	Normalized Cavg (AUC/n ore/µmol consumate)	t1/2 (h)	Urinary excretion (% of intake)	Amount excreted and time interval	µmol excreted
262	Mena 2021	614.6											0.109014	0.67 µmol at 24 h	0.67
262	Mena 2021	204.9											0.0829673	0.17 µmol at 24 h	0.17
262	Gomez-Juaristi et al. 2018	1118		7.1	188	0.168157	12	13.9	0.0124329	1.15833	0.00103608		0.123614	1.382 µmol at 0-24 h	1.382
262	Gomez-Juristi et al. 2018	760.6		6	260	#VALUE!	12	18.3333	#VALUE!	1.52778	#VALUE!		#VALUE!	0.6 μmol at 0-24 h	0.6
262	Mena 2021	296											0.138514	0.41 µmol at 24 h	0.41
			mean	6.55	224	#VALUE!		16.1167	#VALUE!	1.34306	#VALUE!		#VALUE!
			SD	0.777817	50.9117	#VALUE!		3.13484	#VALUE!	0.261237	#VALUE!		#VALUE!
			median	6.55	224	#VALUE!		16.1167	#VALUE!	1.34306	#VALUE!		#VALUE!
			25th percentile	6.275	206	#VALUE!		15.0083	#VALUE!	1.25069	#VALUE!		#VALUE!
			75th percentile	6.825	242	#VALUE!		17.225	#VALUE!	1.43542	#VALUE!		#VALUE!
			n replicates	2	2	2		2	2	2	2		5
3-(4'-Hydroxyphenyl)propanoic acid-3'-sulfate
mw (Da)	Reference	Ingested µmol of HCAs	Ingested µmol of tot phytochemicals	Tmax (h)	Cmax (nmol/L)	Normalized Cmax (nmol/L)/ingested µmol	Time covered by the AUC	AUC (nmol/L*h)	Normalized AUC (nmol/L*h)/µmol consumate	Cavg (AUC/n ore)	Normalized Cavg (AUC/n ore/µmol consumate)	t1/2 (h)	Urinary excretion (% of intake)	Amount excreted and time interval	µmol excreted
262	Stalmach et al. 2009	412		4.8	325	0.788835	24	2648	6.42718	110.333	0.267799	3.1	9.00485	37.1 µmol at 0-24 h	37.1
262	Gomez-Juaristi et al. 2018	1118											3.46878	38.781 µmol at 0-24 h	38.781
262	Scherbl et al. 2016	48.0278		7.58333	240	4.9971	15	1242.08	25.8617	82.8056	1.72412
262	Scherbl et al. 2016	48.0278		8.95	149	3.10237	15	331.95	6.91162	22.13	0.460774
262	Scherbl et al. 2016	48.0278		8.48333	169	3.51879	15	810.45	16.8746	54.03	1.12497
262	Stalmach et al 2014	412		6	220	0.533981	24	1787	4.33738	74.4583	0.180724	2.7	8.7	35.7 µmol at 0-24 h	35.7
262	Stalmach et al 2014	635		6	465	0.732283	24	3768	5.93386	157	0.247244	2.4	7.5	47.4 µmol at 0-24 h	47.4
262	Stalmach et al 2014	795		6	409	0.514465	24	3839	4.82893	159.958	0.201205	2.1	6	47.9 µmol at 0-24 h	47.9
262	Gomez-Juristi et al. 2018	760.6											#VALUE!	31 μmol at 0-24 h	31
262	Bresciani et al. 2016	221.649											0.812093	1.8 µmol at 48 h	1.8
262	Bresciani et al. 2016	448.454											0.445977	2.0 µmol at 48 h	2
262	Mena 2021	614.6		5.9	25.8	0.0419785	24	157.5	0.256264	6.6	0.0107387
262	Bresciani et al. 2016	448.454											0.133793	0.6 µmol at 48 h	0.6
262	Mena 2021	204.9		7.5	31.9	0.155686	24	200.1	0.976574	8.3	0.0405076
262	Mena 2021	296		6.5	43.5	0.146959	24	294.2	0.993919	12.3	0.0415541
262	Wong et al 2010	412.5											9	37 µmol at 0-24 h	37
262	Kerimi et al 2020	882											7.74376	68.3 µmol at 0-36 h	68.3
			mean	6.77167	207.82	1.45325		1507.83	7.34021	68.7916	0.429964	2.575	#VALUE!
			SD	1.30689	155.484	1.75164		1447.86	8.05001	58.8405	0.558892	0.4272	#VALUE!
			median	6.25	194.5	0.633132		1026.27	5.38139	64.2442	0.224225	2.55	#VALUE!
			25th percentile	6	69.875	0.245381		303.637	1.82978	14.7575	0.0763466	2.325	#VALUE!
			75th percentile	7.5625	303.75	2.52398		2432.75	6.79051	103.451	0.412531	2.8	#VALUE!
			n replicates	10	10	10		10	10	10	10	4	11
Dihydrocaffeoylsulfate
mw (Da)	Reference	Ingested µmol of HCAs	Ingested µmol of tot phytochemicals	Tmax (h)	Cmax (nmol/L)	Normalized Cmax (nmol/L)/ingested µmol	Time covered by the AUC	AUC (nmol/L*h)	Normalized AUC (nmol/L*h)/µmol consumate	Cavg (AUC/n ore)	Normalized Cavg (AUC/n ore/µmol consumate)	t1/2 (h)	Urinary excretion (% of intake)	Amount excreted and time interval	µmol excreted
262	Lang et al. 2013	519.073			678	1.30617
3-(Phenyl)propanoic acid-4'-sulfate
mw (Da)	Reference	Ingested µmol of HCAs	Ingested µmol of tot phytochemicals	Tmax (h)	Cmax (nmol/L)	Normalized Cmax (nmol/L)/ingested µmol	Time covered by the AUC	AUC (nmol/L*h)	Normalized AUC (nmol/L*h)/µmol consumate	Cavg (AUC/n ore)	Normalized Cavg (AUC/n ore/µmol consumate)	t1/2 (h)	Urinary excretion (% of intake)	Amount excreted and time interval	µmol excreted
246	Gomez-Juristi et al. 2018	760.6											#VALUE!	8 μmol at 0-24 h	8
246	Gomez-Juaristi et al. 2018	1118											0.755456	8.446 µmol at 0-24 h	8.446
246	Mena 2021	204.9											2.56711	5.26 µmol at 24 h	5.26
246	Mena 2021	614.6											1.50667	9.26 µmol at 24 h	9.26
246	Mena 2021	296											2.22635	6.59 µmol at 24 h	6.59
			mean										#VALUE!
			SD										#VALUE!
			median										#VALUE!
			25th percentile										#VALUE!
			75th percentile										#VALUE!
			n replicates										5
3-(Phenyl)propanoic acid-3'-sulfate
mw (Da)	Reference	Ingested µmol of HCAs	Ingested µmol of tot phytochemicals	Tmax (h)	Cmax (nmol/L)	Normalized Cmax (nmol/L)/ingested µmol	Time covered by the AUC	AUC (nmol/L*h)	Normalized AUC (nmol/L*h)/µmol consumate	Cavg (AUC/n ore)	Normalized Cavg (AUC/n ore/µmol consumate)	t1/2 (h)	Urinary excretion (% of intake)	Amount excreted and time interval	µmol excreted
246	Scherbl et al. 2016	48.0278					15	146.767	3.05587
246	Scherbl et al. 2016	48.0278					15	132.25	2.75361
246	Scherbl et al. 2016	48.0278					15	47.2333	0.983457
246	Mena 2021	204.9		3	19.2	0.0937042	24	71.5	0.348951	3	0.0146413		0.561249	1.15 µmol at 24 h	1.15
246	Mena 2021	614.6		5.6	18.6	0.0302636	24	124.1	0.20192	5.2	0.00846079		0.276603	1.7 µmol at 24 h	1.7
246	Mena 2021	296		5.5	15.7	0.0530405	24	102.7	0.346959	4.3	0.014527		0.402027	1.19 µmol at 24 h	1.19
			mean	4.7	17.8333	0.0590028		104.092	1.28179	4.16667	0.012543		0.413293
			SD	1.47309	1.87172	0.0321378		38.2398	1.2894	1.10604	0.00353579		0.142657
			median	5.5	18.6	0.0530405		113.4	0.666204	4.3	0.014527		0.402027
			25th percentile	4.25	17.15	0.0416521		79.3	0.347457	3.65	0.0114939		0.339315
			75th percentile	5.55	18.9	0.0733724		130.213	2.31107	4.75	0.0145842		0.481638
			n replicates	3	3	3		6	6	3	3		3
3-(4'-Hydroxyphenyl)propanoic acid-3'-glucuronide
mw (Da)	Reference	Ingested µmol of HCAs	Ingested µmol of tot phytochemicals	Tmax (h)	Cmax (nmol/L)	Normalized Cmax (nmol/L)/ingested µmol	Time covered by the AUC	AUC (nmol/L*h)	Normalized AUC (nmol/L*h)/µmol consumate	Cavg (AUC/n ore)	Normalized Cavg (AUC/n ore/µmol consumate)	t1/2 (h)	Urinary excretion (% of intake)	Amount excreted and time interval	µmol excreted
358	Stalmach et al. 2009	412											0.169903	0.7 µmol at 0-24 h	0.7
358	Gomez-Juaristi et al. 2018	1118											0.0474061	0.530 µmol at 0-24 h	0.53
358	Gomez-Juristi et al. 2018	760.6											#VALUE!	0.6 μmol at 0-24 h	0.6
358	Mena 2021	204.9											0.180576	0.37 µmol at 24 h	0.37
358	Mena 2021	614.6											0.115522	0.71 µmol at 24 h	0.71
358	Mena 2021	296											0.155405	0.46 µmol at 24 h	0.46
358	Wong et al 2010	412.5											0.2	0.7 µmol at 0-24 h	0.7
			mean										#VALUE!
			SD										#VALUE!
			median										#VALUE!
			25th percentile										#VALUE!
			75th percentile										#VALUE!
			n replicates										7
3-(Phenyl)propanoic acid-4'-glucuronide
mw (Da)	Reference	Ingested µmol of HCAs	Ingested µmol of tot phytochemicals	Tmax (h)	Cmax (nmol/L)	Normalized Cmax (nmol/L)/ingested µmol	Time covered by the AUC	AUC (nmol/L*h)	Normalized AUC (nmol/L*h)/µmol consumate	Cavg (AUC/n ore)	Normalized Cavg (AUC/n ore/µmol consumate)	t1/2 (h)	Urinary excretion (% of intake)	Amount excreted and time interval	µmol excreted
342	Gomez-Juaristi et al. 2018	1118											0.0461538	0.516 µmol at 0-24 h	0.516
342	Gomez-Juristi et al. 2018	760.6											#VALUE!	0.09 μmol at 0-24 h	0.09
342	Mena 2021	296		7.2	44	0.148649	24	483.6	1.63378	20.2	0.0682432		1.01351	3 µmol at 24 h	3
342	Mena 2021	614.6		5.2	53.5	0.0870485	24	560	0.911162	23.3	0.0379108		0.663846	4.08 µmol at 24 h	4.08
342	Mena 2021	204.9		6.4	47.8	0.233285	24	409	1.9961	17	0.0829673		1.07369	2.2 µmol at 24 h	2.2
			mean	6.26667	48.4333	0.156327		484.2	1.51368	20.1667	0.0630405		#VALUE!
			SD	1.00664	4.78156	0.0734198		75.5018	0.552349	3.15013	0.0229744		#VALUE!
			median	6.4	47.8	0.148649		483.6	1.63378	20.2	0.0682432		#VALUE!
			25th percentile	5.8	45.9	0.117849		446.3	1.27247	18.6	0.053077		#VALUE!
			75th percentile	6.8	50.65	0.190967		521.8	1.81494	21.75	0.0756053		#VALUE!
			n replicates	3	3	3		3	3	3	3		5
3-(Phenyl)propanoic acid-3’-glucuronide
mw (Da)	Reference	Ingested µmol of HCAs	Ingested µmol of tot phytochemicals	Tmax (h)	Cmax (nmol/L)	Normalized Cmax (nmol/L)/ingested µmol	Time covered by the AUC	AUC (nmol/L*h)	Normalized AUC (nmol/L*h)/µmol consumate	Cavg (AUC/n ore)	Normalized Cavg (AUC/n ore/µmol consumate)	t1/2 (h)	Urinary excretion (% of intake)	Amount excreted and time interval	µmol excreted
342	Mena 2021	204.9											0.361152	0.74 µmol at 24 h	0.74
342	Mena 2021	614.6											0.307517	1.89 µmol at 24 h	1.89
342	Mena 2021	296											0.459459	1.36 µmol at 24 h	1.36
			mean										0.376043
			SD										0.0770579
			median										0.361152
			25th percentile										0.334334
			75th percentile										0.410306
			n replicates										3
3-(3'-Methoxyphenyl)propanoic acid-4'-glucuronide
mw (Da)	Reference	Ingested µmol of HCAs	Ingested µmol of tot phytochemicals	Tmax (h)	Cmax (nmol/L)	Normalized Cmax (nmol/L)/ingested µmol	Time covered by the AUC	AUC (nmol/L*h)	Normalized AUC (nmol/L*h)/µmol consumate	Cavg (AUC/n ore)	Normalized Cavg (AUC/n ore/µmol consumate)	t1/2 (h)	Urinary excretion (% of intake)	Amount excreted and time interval	µmol excreted
372	Stalmach et al. 2009	412											2.03883	8.4 µmol at 0-24 h	8.4
372	Gomez-Juaristi et al. 2018	1118		7.5	56	0.0500894	12	3.6	0.00322004	0.3	0.000268336		0.569052	6.362 µmol at 0-24 h	6.362
372	Scherbl et al. 2016	48.0278		7.75	120	2.49855	15	553.233	11.519	36.8822	0.767934
372	Scherbl et al. 2016	48.0278		9.11667	117	2.43609	15	561.183	11.6845	37.4122	0.77897
372	Scherbl et al. 2016	48.0278		8.28333	111	2.31116	15	507.583	10.5685	33.8389	0.704568
372	Gomez-Juristi et al. 2018	760.6		6	60	#VALUE!	12	5	#VALUE!	0.416667	#VALUE!		#VALUE!	8 μmol at 0-24 h	8
372	Mena 2021	204.9											2.49878	5.12 µmol at 24 h	5.12
372	Mena 2021	296											1.39527	4.13 µmol at 24 h	4.13
372	Bresciani et al. 2016	221.649											1.94	4.3 µmol at 48 h	4.3
372	Bresciani et al. 2016	448.454											1.20414	5.4 µmol at 48 h	5.4
372	Bresciani et al. 2016	448.454											0.958851	4.3 µmol at 48 h	4.3
372	Mena 2021	614.6											1.04621	6.43 µmol at 24 h	6.43
372	Wong et al 2010	412.5											2	8.4 µmol at 0-24 h	8.4
372	Lang et al. 2013	519.073			74	0.142562
372	Lang et al. 2013	519.073			99	0.190725
			mean	7.73	91	#VALUE!		326.12	#VALUE!	21.77	#VALUE!	#DIV/0!	#VALUE!
			SD	1.14839	27.2519	#VALUE!		294.492	#VALUE!	19.5936	#VALUE!	#DIV/0!	#VALUE!
			median	7.75	99	#VALUE!		507.583	#VALUE!	33.8389	#VALUE!	#NUM!	#VALUE!
			25th percentile	7.5	67	#VALUE!		5	#VALUE!	0.416667	#VALUE!	#NUM!	#VALUE!
			75th percentile	8.28333	114	#VALUE!		553.233	#VALUE!	36.8822	#VALUE!	#NUM!	#VALUE!
			n replicates	5	7	7		5	5	5	5	0	10
3-(4'-Methoxyphenyl)propanoic acid-3'-glucuronide
mw (Da)	Reference	Ingested µmol of HCAs	Ingested µmol of tot phytochemicals	Tmax (h)	Cmax (nmol/L)	Normalized Cmax (nmol/L)/ingested µmol	Time covered by the AUC	AUC (nmol/L*h)	Normalized AUC (nmol/L*h)/µmol consumate	Cavg (AUC/n ore)	Normalized Cavg (AUC/n ore/µmol consumate)	t1/2 (h)	Urinary excretion (% of intake)	Amount excreted and time interval	µmol excreted
372	Stalmach et al. 2009	412											0.606796	2.5 µmol at 0-24 h	2.5
372	Gomez-Juaristi et al. 2018	1118		7.4	33	0.029517	12	2.2	0.0019678	0.183333	0.000163983		0.406172	4.541 µmol at 0-24 h	4.541
372	Scherbl et al. 2016	48.0278		8.45	48	0.99942	15	203.983	4.24719	13.5989	0.283146
372	Scherbl et al. 2016	48.0278		10.2	42	0.874493	15	192.4	4.00601	12.8267	0.267067
372	Scherbl et al. 2016	48.0278		8.85	40	0.83285	15	165.017	3.43585	11.0011	0.229057
372	Gomez-Juristi et al. 2018	760.6		7	20	#VALUE!	12	1.66667	#VALUE!	0.138889	#VALUE!		#VALUE!	4 μmol at 0-24 h	4
372	Mena 2021	204.9		8	42.2	0.205954	24	413.2	2.01659	17.2	0.0839434		0.732064	1.5 µmol at 24 h	1.5
372	Mena 2021	614.6		9.1	39.1	0.0636186	24	469.6	0.764074	19.6	0.0318907		0.471852	2.9 µmol at 24 h	2.9
372	Mena 2021	296		7.5	33.6	0.113514	24	356.2	1.20338	14.8	0.05		0.476351	1.41 µmol at 24 h	1.41
			mean	8.3125	37.2375	#VALUE!		225.533	#VALUE!	11.1686	#VALUE!		#VALUE!
			SD	1.05585	8.47314	#VALUE!		176.1	#VALUE!	7.28666	#VALUE!		#VALUE!
			median	8.225	39.55	#VALUE!		198.192	#VALUE!	13.2128	#VALUE!		#VALUE!
			25th percentile	7.475	33.45	#VALUE!		124.313	#VALUE!	8.29667	#VALUE!		#VALUE!
			75th percentile	8.9125	42.05	#VALUE!		370.45	#VALUE!	15.4	#VALUE!		#VALUE!
			n replicates	8	8	8		8	8	8	8		6
3,5-Dimethoxy-benzoic acid-4-sulfate
mw (Da)	Reference	Ingested µmol of HCAs	Ingested µmol of tot phytochemicals	Tmax (h)	Cmax (nmol/L)	Normalized Cmax (nmol/L)/ingested µmol	Time covered by the AUC	AUC (nmol/L*h)	Normalized AUC (nmol/L*h)/µmol consumate	Cavg (AUC/n ore)	Normalized Cavg (AUC/n ore/µmol consumate)	t1/2 (h)	Urinary excretion (% of intake)	Amount excreted and time interval	µmol excreted
278	Mena 2021	204.9											2.79161	5.72 µmol at 24 h	5.72
278	Mena 2021	614.6											2.33811	14.37 µmol at 24 h	14.37
278	Mena 2021	296											2.5777	7.63 µmol at 24 h	7.63
			mean										2.56914
			SD										0.226871
			median										2.5777
			25th percentile										2.4579
			75th percentile										2.68465
			n replicates										3
3-Methoxybenzoic acid-4-sulfate
mw (Da)	Reference	Ingested µmol of HCAs	Ingested µmol of tot phytochemicals	Tmax (h)	Cmax (nmol/L)	Normalized Cmax (nmol/L)/ingested µmol	Time covered by the AUC	AUC (nmol/L*h)	Normalized AUC (nmol/L*h)/µmol consumate	Cavg (AUC/n ore)	Normalized Cavg (AUC/n ore/µmol consumate)	t1/2 (h)	Urinary excretion (% of intake)	Amount excreted and time interval	µmol excreted
248	Mena 2021	204.9											10.1122	20.72 µmol at 24 h	20.72
248	Mena 2021	614.6											5.83144	35.84 µmol at 24 h	35.84
248	Mena 2021	296											13.6622	40.44 µmol at 24 h	40.44
			mean										9.86862
			SD										3.92104
			median										10.1122
			25th percentile										7.97184
			75th percentile										11.8872
			n replicates										3
3-Methoxybenzoic acid-4-glucuronide
mw (Da)	Reference	Ingested µmol of HCAs	Ingested µmol of tot phytochemicals	Tmax (h)	Cmax (nmol/L)	Normalized Cmax (nmol/L)/ingested µmol	Time covered by the AUC	AUC (nmol/L*h)	Normalized AUC (nmol/L*h)/µmol consumate	Cavg (AUC/n ore)	Normalized Cavg (AUC/n ore/µmol consumate)	t1/2 (h)	Urinary excretion (% of intake)	Amount excreted and time interval	µmol excreted
344	Mena 2021	204.9		6.1	13	0.0634456	24	102.8	0.501708	4.3	0.0209858		1.40556	2.88 µmol at 24 h	2.88
344	Mena 2021	614.6		6.9	15.7	0.0255451	24	142.5	0.231858	5.9	0.00959974		0.580866	3.57 µmol at 24 h	3.57
344	Mena 2021	296		6.3	52.5	0.177365	24	362.6	1.225	15.1	0.0510135		1.88176	5.57 µmol at 24 h	5.57
			mean	6.43333	27.0667	0.0887852		202.633	0.652855	8.43333	0.0271997		1.2894
			SD	0.416333	22.0672	0.0790182		139.95	0.513534	5.82866	0.0213947		0.65818
			median	6.3	15.7	0.0634456		142.5	0.501708	5.9	0.0209858		1.40556
			25th percentile	6.2	14.35	0.0444953		122.65	0.366783	5.1	0.0152928		0.993215
			75th percentile	6.6	34.1	0.120405		252.55	0.863354	10.5	0.0359997		1.64366
			n replicates	3	3	3		3	3	3	3		3
Benzoic acid-4-sulfate
mw (Da)	Reference	Ingested µmol of HCAs	Ingested µmol of tot phytochemicals	Tmax (h)	Cmax (nmol/L)	Normalized Cmax (nmol/L)/ingested µmol	Time covered by the AUC	AUC (nmol/L*h)	Normalized AUC (nmol/L*h)/µmol consumate	Cavg (AUC/n ore)	Normalized Cavg (AUC/n ore/µmol consumate)	t1/2 (h)	Urinary excretion (% of intake)	Amount excreted and time interval	µmol excreted
218	Mena 2021	204.9											12.5037	25.62 µmol at 24 h	25.62
218	Mena 2021	614.6											5.56785	34.22 µmol at 24 h	34.22
218	Mena 2021	296											7.7973	23.08 µmol at 24 h	23.08
			mean										8.62294
			SD										3.54085
			median										7.7973
			25th percentile										6.68257
			75th percentile										10.1505
			n replicates										3
4-Hydroxybenzaldheyde
mw (Da)	Reference	Ingested µmol of HCAs	Ingested µmol of tot phytochemicals	Tmax (h)	Cmax (nmol/L)	Normalized Cmax (nmol/L)/ingested µmol	Time covered by the AUC	AUC (nmol/L*h)	Normalized AUC (nmol/L*h)/µmol consumate	Cavg (AUC/n ore)	Normalized Cavg (AUC/n ore/µmol consumate)	t1/2 (h)	Urinary excretion (% of intake)	Amount excreted and time interval	µmol excreted
122	Mena 2021	204.9		7.7	116.4	0.568082	24	1025	5.00244	42.7	0.208394
122	Mena 2021	614.6		4.5	146.5	0.238366	24	1286.6	2.09339	53.6	0.0872112
122	Mena 2021	296		6.1	112.4	0.37973	24	790.5	2.67061	32.9	0.111149
			mean	6.1	125.1	0.395393		1034.03	3.25548	43.0667	0.135585
			SD	1.6	18.6405	0.165415		248.173	1.54019	10.3549	0.0641808
			median	6.1	116.4	0.37973		1025	2.67061	42.7	0.111149
			25th percentile	5.3	114.4	0.309048		907.75	2.382	37.8	0.0991799
			75th percentile	6.9	131.45	0.473906		1155.8	3.83652	48.15	0.159771
			n replicates	3	3	3		3	3	3	3
Benzoic acid-4-glucuronide
mw (Da)	Reference	Ingested µmol of HCAs	Ingested µmol of tot phytochemicals	Tmax (h)	Cmax (nmol/L)	Normalized Cmax (nmol/L)/ingested µmol	Time covered by the AUC	AUC (nmol/L*h)	Normalized AUC (nmol/L*h)/µmol consumate	Cavg (AUC/n ore)	Normalized Cavg (AUC/n ore/µmol consumate)	t1/2 (h)	Urinary excretion (% of intake)	Amount excreted and time interval	µmol excreted
314	Mena 2021	204.9											0.0780869	0.16 µmol at 24 h	0.16
314	Mena 2021	614.6											0.0325415	0.2 µmol at 24 h	0.2
314	Mena 2021	296											0.0506757	0.15 µmol at 24 h	0.15
			mean										0.053768
			SD										0.0229296
			median										0.0506757
			25th percentile										0.0416086
			75th percentile										0.0643813
			n replicates										3
4-Methoxybenzoic acid-3-glucuronide
mw (Da)	Reference	Ingested µmol of HCAs	Ingested µmol of tot phytochemicals	Tmax (h)	Cmax (nmol/L)	Normalized Cmax (nmol/L)/ingested µmol	Time covered by the AUC	AUC (nmol/L*h)	Normalized AUC (nmol/L*h)/µmol consumate	Cavg (AUC/n ore)	Normalized Cavg (AUC/n ore/µmol consumate)	t1/2 (h)	Urinary excretion (% of intake)	Amount excreted and time interval	µmol excreted
344	Mena 2021	614.6											2.04361	12.56 µmol at 24 h	12.56
344	Mena 2021	296											5.55068	16.43 µmol at 24 h	16.43
344	Mena 2021	204.9											4.53392	9.29 µmol at 24 h	9.29
			mean										4.04273
			SD										1.80439
			median										4.53392
			25th percentile										3.28876
			75th percentile										5.0423
			n replicates										3
Hydroxybenzoic acid-sulfate
mw (Da)	Reference	Ingested µmol of HCAs	Ingested µmol of tot phytochemicals	Tmax (h)	Cmax (nmol/L)	Normalized Cmax (nmol/L)/ingested µmol	Time covered by the AUC	AUC (nmol/L*h)	Normalized AUC (nmol/L*h)/µmol consumate	Cavg (AUC/n ore)	Normalized Cavg (AUC/n ore/µmol consumate)	t1/2 (h)	Urinary excretion (% of intake)	Amount excreted and time interval	µmol excreted
234	Mena 2021	614.6		5.4	4.5	0.00732184	24	24.9	0.0405142	1	0.00162707		0.281484	1.73 µmol at 24 h	1.73
234	Mena 2021	296		4.2	5.8	0.0195946	24	30.5	0.103041	1.3	0.00439189		0.672297	1.99 µmol at 24 h	1.99
234	Mena 2021	204.9		2	5.3	0.0258663	24	22.2	0.108346	0.9	0.00439239		0.653978	1.34 µmol at 24 h	1.34
			mean	3.86667	5.2	0.0175942		25.8667	0.0839667	1.06667	0.00347045		0.53592
			SD	1.72434	0.655744	0.00943266		4.2336	0.0377244	0.208167	0.00159641		0.220538
			median	4.2	5.3	0.0195946		24.9	0.103041	1	0.00439189		0.653978
			25th percentile	3.1	4.9	0.0134582		23.55	0.0717773	0.95	0.00300948		0.467731
			75th percentile	4.8	5.55	0.0227304		27.7	0.105693	1.15	0.00439214		0.663137
			n replicates										3
4-Hydroxybenzoic acid-3-glucuronide
mw (Da)	Reference	Ingested µmol of HCAs	Ingested µmol of tot phytochemicals	Tmax (h)	Cmax (nmol/L)	Normalized Cmax (nmol/L)/ingested µmol	Time covered by the AUC	AUC (nmol/L*h)	Normalized AUC (nmol/L*h)/µmol consumate	Cavg (AUC/n ore)	Normalized Cavg (AUC/n ore/µmol consumate)	t1/2 (h)	Urinary excretion (% of intake)	Amount excreted and time interval	µmol excreted
330	Mena 2021	614.6		4.8	2.3	0.00374227	24	12.8	0.0208266	0.5	0.000813537
330	Mena 2021	296		4	2.2	0.00743243	24	13.1	0.0442568	0.6	0.00202703
330	Mena 2021	204.9		1.8	1.6	0.00780869	24	6.4	0.0312347	0.3	0.00146413
			mean	3.53333	2.03333	0.0063278		10.7667	0.032106	0.466667	0.0014349
			SD	1.55349	0.378594	0.00224702		3.78462	0.0117394	0.152753	0.000607273
			median	4	2.2	0.00743243		12.8	0.0312347	0.5	0.00146413
			25th percentile	2.9	1.9	0.00558735		9.6	0.0260307	0.4	0.00113883
			75th percentile	4.4	2.25	0.00762056		12.95	0.0377458	0.55	0.00174558
			n replicates	3	3	3		3	3	3	3
Hydroxybenzene-sulfate
mw (Da)	Reference	Ingested µmol of HCAs	Ingested µmol of tot phytochemicals	Tmax (h)	Cmax (nmol/L)	Normalized Cmax (nmol/L)/ingested µmol	Time covered by the AUC	AUC (nmol/L*h)	Normalized AUC (nmol/L*h)/µmol consumate	Cavg (AUC/n ore)	Normalized Cavg (AUC/n ore/µmol consumate)	t1/2 (h)	Urinary excretion (% of intake)	Amount excreted and time interval	µmol excreted
190	Mena 2021	204.9		3.9	365.4	1.78331	24	1956.9	9.55051	81.5	0.397755		45.022	92.25 µmol at 24 h	92.25
190	Mena 2021	614.6		5.2	355.3	0.5781	24	2989	4.86333	124.5	0.202571		22.8474	140.42 µmol at 24 h	140.42
190	Lang et al. 2013	519.073		0.75	2469	4.75656
190	Mena 2021	296		5.2	469.7	1.58682	24	3764.9	12.7193	156.9	0.530068		50.1014	148.3 µmol at 24 h	148.3
			mean	3.7625	914.85	2.1762		2903.6	9.04436	120.967	0.376798		39.3236
			SD	2.09975	1037.39	1.79943		907.02	3.95235	37.824	0.164751		14.4931
			median	4.55	417.55	1.68507		2989	9.55051	124.5	0.397755		45.022
			25th percentile	3.1125	362.875	1.33464		2472.95	7.20692	103	0.300163		33.9347
			75th percentile	5.2	969.525	2.52662		3376.95	11.1349	140.7	0.463911		47.5617
			n replicates	4	4	4		3	3	3	3		3
Hydroxy-methoxybenzene-sulfate
mw (Da)	Reference	Ingested µmol of HCAs	Ingested µmol of tot phytochemicals	Tmax (h)	Cmax (nmol/L)	Normalized Cmax (nmol/L)/ingested µmol	Time covered by the AUC	AUC (nmol/L*h)	Normalized AUC (nmol/L*h)/µmol consumate	Cavg (AUC/n ore)	Normalized Cavg (AUC/n ore/µmol consumate)	t1/2 (h)	Urinary excretion (% of intake)	Amount excreted and time interval	µmol excreted
220	Mena 2021	204.9		4	56.5	0.275744	24	323.3	1.57784	13.5	0.0658858		0.780869	1.6 µmol at 24 h	1.6
220	Mena 2021	614.6		5	65.9	0.107224	24	596.8	0.971038	24.9	0.0405142		0.434429	2.67 µmol at 24 h	2.67
220	Mena 2021	296		5.8	61.3	0.207095	24	510	1.72297	21.3	0.0719595		0.456081	1.35 µmol at 24 h	1.35
			mean	4.93333	61.2333	0.196688		476.7	1.42395	19.9	0.0594531		0.557126
			SD	0.90185	4.70035	0.0847407		139.758	0.39889	5.82752	0.0166804		0.194069
			median	5	61.3	0.207095		510	1.57784	21.3	0.0658858		0.456081
			25th percentile	4.5	58.9	0.157159		416.65	1.27444	17.4	0.0532		0.445255
			75th percentile	5.4	63.6	0.241419		553.4	1.65041	23.1	0.0689226		0.618475
			n replicates	3	3	3		3	3	3	3		3
Methoxybenzene-sulfate
mw (Da)	Reference	Ingested µmol of HCAs	Ingested µmol of tot phytochemicals	Tmax (h)	Cmax (nmol/L)	Normalized Cmax (nmol/L)/ingested µmol	Time covered by the AUC	AUC (nmol/L*h)	Normalized AUC (nmol/L*h)/µmol consumate	Cavg (AUC/n ore)	Normalized Cavg (AUC/n ore/µmol consumate)	t1/2 (h)	Urinary excretion (% of intake)	Amount excreted and time interval	µmol excreted
204	Mena 2021	204.9		1.6	52	0.253782	24	191.6	0.93509	9.3	0.045388		2.47438	5.07 µmol at 24 h	5.07
204	Mena 2021	204.9											1.77648	3.64 µmol at 24 h	3.64
204	Mena 2021	614.6		4.9	109.6	0.178327	24	646.4	1.05174	31.4	0.0510901		1.49365	9.18 µmol at 24 h	9.18
204	Mena 2021	614.6											1.5083	9.27 µmol at 24 h	9.27
204	Mena 2021	296		5	82.5	0.278716	24	511.7	1.72872	21.3	0.0719595		2.88851	8.55 µmol at 24 h	8.55
204	Mena 2021	296											1.90203	5.63 µmol at 24 h	5.63
			mean	3.83333	81.3667	0.236942		449.9	1.23852	20.6667	0.0561459		2.00722
			SD	1.93477	28.8167	0.0522702		233.613	0.428514	11.0636	0.0139886		0.560695
			median	4.9	82.5	0.253782		511.7	1.05174	21.3	0.0510901		1.83925
			25th percentile	3.25	67.25	0.216055		351.65	0.993416	15.3	0.0482391		1.57534
			75th percentile	4.95	96.05	0.266249		579.05	1.39023	26.35	0.0615248		2.33129
			n replicates	3	3	3		3	3	3	3		6
2-Methoxybenzene-1-sulfate
mw (Da)	Reference	Ingested µmol of HCAs	Ingested µmol of tot phytochemicals	Tmax (h)	Cmax (nmol/L)	Normalized Cmax (nmol/L)/ingested µmol	Time covered by the AUC	AUC (nmol/L*h)	Normalized AUC (nmol/L*h)/µmol consumate	Cavg (AUC/n ore)	Normalized Cavg (AUC/n ore/µmol consumate)	t1/2 (h)	Urinary excretion (% of intake)	Amount excreted and time interval	µmol excreted
204	Lang et al. 2013	519.073		0.75	343	0.660794
2-Methoxybenzene-1-glucuronide
mw (Da)	Reference	Ingested µmol of HCAs	Ingested µmol of tot phytochemicals	Tmax (h)	Cmax (nmol/L)	Normalized Cmax (nmol/L)/ingested µmol	Time covered by the AUC	AUC (nmol/L*h)	Normalized AUC (nmol/L*h)/µmol consumate	Cavg (AUC/n ore)	Normalized Cavg (AUC/n ore/µmol consumate)	t1/2 (h)	Urinary excretion (% of intake)	Amount excreted and time interval	µmol excreted
300	Lang et al. 2013	519.073		0.5	24	0.0462363
Hydroxybenzene-glucuronide
mw (Da)	Reference	Ingested µmol of HCAs	Ingested µmol of tot phytochemicals	Tmax (h)	Cmax (nmol/L)	Normalized Cmax (nmol/L)/ingested µmol	Time covered by the AUC	AUC (nmol/L*h)	Normalized AUC (nmol/L*h)/µmol consumate	Cavg (AUC/n ore)	Normalized Cavg (AUC/n ore/µmol consumate)	t1/2 (h)	Urinary excretion (% of intake)	Amount excreted and time interval	µmol excreted
286	Lang et al. 2013	519.073		0.75	129	0.24852
3'-Methoxy-4'-hydroxycinnamoyl-glycine
mw (Da)	Reference	Ingested µmol of HCAs	Ingested µmol of tot phytochemicals	Tmax (h)	Cmax (nmol/L)	Normalized Cmax (nmol/L)/ingested µmol	Time covered by the AUC	AUC (nmol/L*h)	Normalized AUC (nmol/L*h)/µmol consumate	Cavg (AUC/n ore)	Normalized Cavg (AUC/n ore/µmol consumate)	t1/2 (h)	Urinary excretion (% of intake)	Amount excreted and time interval	µmol excreted
251	Stalmach et al. 2009	412											5.02427	20.7 µmol at 0-24 h	20.7
251	Gomez-Juaristi et al. 2018	1118		6.3	33	0.029517	12	2.76667	0.00247466	0.230556	0.000206221		2.30474	25.767 μmol at 0-24 h	25.767
251	Lang et al. 2013	519.073		0.75	67	0.129076
251	Lang et al. 2013	519.073			66	0.12715
251	Mena et al 2019	933											2.81886	26.3 µmol at 0-24 h	26.3
251	Stalmach et al 2014	412											4.53883	18.7 µmol at 0-24 h	18.7
251	Stalmach et al 2014	635											4.12598	26.2 µmol at 0-24 h	26.2
251	Stalmach et al 2014	795											3.42138	27.2 µmol at 0-24 h	27.2
251	Gomez-Juristi et al. 2018	760.6		7	20	#VALUE!	12	1.5	#VALUE!	0.125	#VALUE!		#VALUE!	14 μmol at 0-24 h	14
251	Achour et al. 2021		1074.26	9	1600	1.4894	10	4000	3.72349	400	0.372349		1.11705	12 μmol at 0-24 h	12
251	Castello et al., 2018		3709.2	9.3	26	#VALUE!	24	175.1	#VALUE!	7.29583	#VALUE!	26.3	#VALUE!	12.43 µmol at 0-48 h	12.43
251	Bresciani et al. 2016	221.649											18.4074	40.8 µmol at 48 h	40.8
251	Bresciani et al. 2016	448.454											11.9299	53.5 µmol at 48 h	53.5
251	Bresciani et al. 2016	448.454											8.89724	39.9 µmol at 48 h	39.9
251	Mena 2021	204.9											2.85993	5.86 µmol at 24 h	5.86
251	Stalmach et al 2012	510											1.03922	5.3 µmol at 0-24 h	5.3
251	Mena 2021	614.6											1.61731	9.94 µmol at 24 h	9.94
251	Mena 2021	296											1.76689	5.23 µmol at 24 h	5.23
251	Kerimi et al 2020	882											5.73696	50.6 µmol at 0-36 h	50.6
251	Castello 2020		329	2.3	13	0.0395137	8	43	0.130699	5.375	0.0163374
251	Schar et al 2018		131.4										0.163623	0.215 µmol at 0-48 h	0.215
251	Castello 2020		418	3.6	16	0.0382775	8	51	0.12201	6.375	0.0152512
			mean	5.46429	230.125	#VALUE!		712.228	#VALUE!	69.9002	#VALUE!		#VALUE!
			SD	3.31621	553.918	#VALUE!		1611.92	#VALUE!	161.745	#VALUE!		#VALUE!
			median	6.3	29.5	#VALUE!		47	#VALUE!	5.875	#VALUE!		#VALUE!
			25th percentile	2.95	19	#VALUE!		12.825	#VALUE!	1.51667	#VALUE!		#VALUE!
			75th percentile	8	66.25	#VALUE!		144.075	#VALUE!	7.06562	#VALUE!		#VALUE!
			n replicates	7	8	8		6	6	6	6	1	18
4'-Methoxy-3'-hydroxycinnamoyl-glycine
mw (Da)	Reference	Ingested µmol of HCAs	Ingested µmol of tot phytochemicals	Tmax (h)	Cmax (nmol/L)	Normalized Cmax (nmol/L)/ingested µmol	Time covered by the AUC	AUC (nmol/L*h)	Normalized AUC (nmol/L*h)/µmol consumate	Cavg (AUC/n ore)	Normalized Cavg (AUC/n ore/µmol consumate)	t1/2 (h)	Urinary excretion (% of intake)	Amount excreted and time interval	µmol excreted
251	Gomez-Juaristi et al. 2018	1118											0.0569767	0.637 µmol at 0-24 h	0.637
251	Gomez-Juristi et al. 2018	760.6											#VALUE!	0.21 μmol at 0-24 h	0.21
251	Achour et al. 2021		1074.26	8	200	0.186174	10	460	0.428201	46	0.0428201		0.0186174	0.2 μmol at 0-24 h	0.2
			mean										#VALUE!
			SD										#VALUE!
			median										#VALUE!
			25th percentile										#VALUE!
			75th percentile										#VALUE!
			n replicates										3
3-Methoxy-4-hydroxybenzoyl-glycine
mw (Da)	Reference	Ingested µmol of HCAs	Ingested µmol of tot phytochemicals	Tmax (h)	Cmax (nmol/L)	Normalized Cmax (nmol/L)/ingested µmol	Time covered by the AUC	AUC (nmol/L*h)	Normalized AUC (nmol/L*h)/µmol consumate	Cavg (AUC/n ore)	Normalized Cavg (AUC/n ore/µmol consumate)	t1/2 (h)	Urinary excretion (% of intake)	Amount excreted and time interval	µmol excreted
225	Kerimi et al 2020	882											4.7619	42 µmol at 0-36 h	42
Rosmarinic acid
mw (Da)	Reference	Ingested µmol of HCAs	Ingested µmol of tot phytochemicals	Tmax (h)	Cmax (nmol/L)	Normalized Cmax (nmol/L)/ingested µmol	Time covered by the AUC	AUC (nmol/L*h)	Normalized AUC (nmol/L*h)/µmol consumate	Cavg (AUC/n ore)	Normalized Cavg (AUC/n ore/µmol consumate)	t1/2 (h)	Urinary excretion (% of intake)	Amount excreted and time interval	µmol excreted
360	Achour et al. 2021		1074.26										0.00279262	0.03 μmol at 0-24 h	0.03
360	Noguchi-Shinohara 2015	694.444		0.75	30.68	0.0441792	48	31.25	0.045	0.651042	0.0009375
360	Noguchi-Shinohara 2015	1388.89		1	124.03	0.0893016	48	228.77	0.164714	4.76604	0.00343155
360	Noguchi-Shinohara 2015	1388.89		2.5	85.95	0.061884	48	438.15	0.315468	9.12812	0.00657225
			mean	1.41667	80.22	0.0651216		232.723	0.175061	4.8484	0.0036471	#DIV/0!	0.00279262
			SD	0.946485	46.938	0.0227348		203.479	0.135531	4.23914	0.00282355	#DIV/0!	#DIV/0!
			median	1	85.95	0.061884		228.77	0.164714	4.76604	0.00343155	#NUM!	0.00279262
			25th percentile	0.875	58.315	0.0530316		130.01	0.104857	2.70854	0.00218453	#NUM!	0.00279262
			75th percentile	1.75	104.99	0.0755928		333.46	0.240091	6.94708	0.0050019	#NUM!	0.00279262
			n replicates	3	3	3		3	3	3	3	0	1
Dimethoxyrosmarinic acid
mw (Da)	Reference	Ingested µmol of HCAs	Ingested µmol of tot phytochemicals	Tmax (h)	Cmax (nmol/L)	Normalized Cmax (nmol/L)/ingested µmol	Time covered by the AUC	AUC (nmol/L*h)	Normalized AUC (nmol/L*h)/µmol consumate	Cavg (AUC/n ore)	Normalized Cavg (AUC/n ore/µmol consumate)	t1/2 (h)	Urinary excretion (% of intake)	Amount excreted and time interval	µmol excreted
388	Achour et al. 2021		1074.26	0.5	60	0.0558523	10	130	0.121013	13	0.0121013
Dimethoxyrosmarinic acid-glucuronide
mw (Da)	Reference	Ingested µmol of HCAs	Ingested µmol of tot phytochemicals	Tmax (h)	Cmax (nmol/L)	Normalized Cmax (nmol/L)/ingested µmol	Time covered by the AUC	AUC (nmol/L*h)	Normalized AUC (nmol/L*h)/µmol consumate	Cavg (AUC/n ore)	Normalized Cavg (AUC/n ore/µmol consumate)	t1/2 (h)	Urinary excretion (% of intake)	Amount excreted and time interval	µmol excreted
564	Achour et al. 2021		1074.26	1.8	170	0.158248	10	1010	0.940181	101	0.0940181		0.0130322	0.14 μmol at 0-24 h	0.14
Methoxyrosmarinic acid-glucuronide
mw (Da)	Reference	Ingested µmol of HCAs	Ingested µmol of tot phytochemicals	Tmax (h)	Cmax (nmol/L)	Normalized Cmax (nmol/L)/ingested µmol	Time covered by the AUC	AUC (nmol/L*h)	Normalized AUC (nmol/L*h)/µmol consumate	Cavg (AUC/n ore)	Normalized Cavg (AUC/n ore/µmol consumate)	t1/2 (h)	Urinary excretion (% of intake)	Amount excreted and time interval	µmol excreted
550	Achour et al. 2021		1074.26	2.1	20	0.0186174	10	30	0.0279262	3	0.00279262		0.00837785	0.09 μmol at 0-24 h	0.09
Rosmarinic acid-glucuronide
mw (Da)	Reference	Ingested µmol of HCAs	Ingested µmol of tot phytochemicals	Tmax (h)	Cmax (nmol/L)	Normalized Cmax (nmol/L)/ingested µmol	Time covered by the AUC	AUC (nmol/L*h)	Normalized AUC (nmol/L*h)/µmol consumate	Cavg (AUC/n ore)	Normalized Cavg (AUC/n ore/µmol consumate)	t1/2 (h)	Urinary excretion (% of intake)	Amount excreted and time interval	µmol excreted
536	Achour et al. 2021		1074.26	2.2	40	0.0372349	10	140	0.130322	14	0.0130322
Dimethoxyrosmarinic acid-sulfate
mw (Da)	Reference	Ingested µmol of HCAs	Ingested µmol of tot phytochemicals	Tmax (h)	Cmax (nmol/L)	Normalized Cmax (nmol/L)/ingested µmol	Time covered by the AUC	AUC (nmol/L*h)	Normalized AUC (nmol/L*h)/µmol consumate	Cavg (AUC/n ore)	Normalized Cavg (AUC/n ore/µmol consumate)	t1/2 (h)	Urinary excretion (% of intake)	Amount excreted and time interval	µmol excreted
468	Achour et al. 2021		1074.26										0.00837785	0.09 μmol at 0-24 h	0.09
468	Achour et al. 2021		1074.26										0.00558523	0.06 μmol at 0-24 h	0.06
468	Achour et al. 2021		1074.26										0.00372349	0.04 μmol at 0-24 h	0.04
			mean										0.00589553
			SD										0.00234264
			median										0.00558523
			25th percentile										0.00465436
			75th percentile										0.00698154
			n replicates										3
Methoxyrosmarinic acid-sulfate
mw (Da)	Reference	Ingested µmol of HCAs	Ingested µmol of tot phytochemicals	Tmax (h)	Cmax (nmol/L)	Normalized Cmax (nmol/L)/ingested µmol	Time covered by the AUC	AUC (nmol/L*h)	Normalized AUC (nmol/L*h)/µmol consumate	Cavg (AUC/n ore)	Normalized Cavg (AUC/n ore/µmol consumate)	t1/2 (h)	Urinary excretion (% of intake)	Amount excreted and time interval	µmol excreted
454	Achour et al. 2021		1074.26										0.00558523	0.06 μmol at 0-24 h	0.06
454	Achour et al. 2021		1074.26										0.00465436	0.05 μmol at 0-24 h	0.05
			mean										0.0051198
			SD										0.000658226
			median										0.0051198
			25th percentile										0.00488708
			75th percentile										0.00535252
			n replicates										2
3′,5′-diprenylcinnamic acid -4′-GlcUA
mw (Da)	Reference	Ingested µmol of HCAs	Ingested µmol of tot phytochemicals	Tmax (h)	Cmax (nmol/L)	Normalized Cmax (nmol/L)/ingested µmol	Time covered by the AUC	AUC (nmol/L*h)	Normalized AUC (nmol/L*h)/µmol consumate	Cavg (AUC/n ore)	Normalized Cavg (AUC/n ore/µmol consumate)	t1/2 (h)	Urinary excretion (% of intake)	Amount excreted and time interval	µmol excreted
476	Yamaga 2021		1196.01	1.5	1121	0.937281	24	5701	4.76667	237.542	0.198611
3′-prenylcinnamic acid -4′-GlcUA
mw (Da)	Reference	Ingested µmol of HCAs	Ingested µmol of tot phytochemicals	Tmax (h)	Cmax (nmol/L)	Normalized Cmax (nmol/L)/ingested µmol	Time covered by the AUC	AUC (nmol/L*h)	Normalized AUC (nmol/L*h)/µmol consumate	Cavg (AUC/n ore)	Normalized Cavg (AUC/n ore/µmol consumate)	t1/2 (h)	Urinary excretion (% of intake)	Amount excreted and time interval	µmol excreted
408	Yamaga 2021		1196.01	1.5	2553	2.13459	24	8252	6.89959	343.833	0.287483
3′,5′-diprenyl-4′-hydroxycinnamic acid
mw (Da)	Reference	Ingested µmol of HCAs	Ingested µmol of tot phytochemicals	Tmax (h)	Cmax (nmol/L)	Normalized Cmax (nmol/L)/ingested µmol	Time covered by the AUC	AUC (nmol/L*h)	Normalized AUC (nmol/L*h)/µmol consumate	Cavg (AUC/n ore)	Normalized Cavg (AUC/n ore/µmol consumate)	t1/2 (h)	Urinary excretion (% of intake)	Amount excreted and time interval	µmol excreted
300	Yamaga 2021		1196.01	2	184	0.153844	24	439	0.367053	18.2917	0.0152939	20.5
4′-hydroxy-3′-prenylcinnamic acid
mw (Da)	Reference	Ingested µmol of HCAs	Ingested µmol of tot phytochemicals	Tmax (h)	Cmax (nmol/L)	Normalized Cmax (nmol/L)/ingested µmol	Time covered by the AUC	AUC (nmol/L*h)	Normalized AUC (nmol/L*h)/µmol consumate	Cavg (AUC/n ore)	Normalized Cavg (AUC/n ore/µmol consumate)	t1/2 (h)	Urinary excretion (% of intake)	Amount excreted and time interval	µmol excreted
232	Yamaga 2021		1196.01	1.4	1085	0.907181	24	1591	1.33025	66.2917	0.0554272	0.9
Capillartemisin A
mw (Da)	Reference	Ingested µmol of HCAs	Ingested µmol of tot phytochemicals	Tmax (h)	Cmax (nmol/L)	Normalized Cmax (nmol/L)/ingested µmol	Time covered by the AUC	AUC (nmol/L*h)	Normalized AUC (nmol/L*h)/µmol consumate	Cavg (AUC/n ore)	Normalized Cavg (AUC/n ore/µmol consumate)	t1/2 (h)	Urinary excretion (% of intake)	Amount excreted and time interval	µmol excreted
316	Yamaga 2021		1196.01	1.4	48	0.0401333	24	124	0.103678	5.16667	0.00431991	19.5
2,2-Dimethylchromene-6-propenoic acid
mw (Da)	Reference	Ingested µmol of HCAs	Ingested µmol of tot phytochemicals	Tmax (h)	Cmax (nmol/L)	Normalized Cmax (nmol/L)/ingested µmol	Time covered by the AUC	AUC (nmol/L*h)	Normalized AUC (nmol/L*h)/µmol consumate	Cavg (AUC/n ore)	Normalized Cavg (AUC/n ore/µmol consumate)	t1/2 (h)	Urinary excretion (% of intake)	Amount excreted and time interval	µmol excreted
298	Yamaga 2021		1196.01	1.6	467	0.390464	24	1138	0.951494	47.4167	0.0396456	2.7
3,4-Dihydroxy-5-prenyl cinnamic acid
mw (Da)	Reference	Ingested µmol of HCAs	Ingested µmol of tot phytochemicals	Tmax (h)	Cmax (nmol/L)	Normalized Cmax (nmol/L)/ingested µmol	Time covered by the AUC	AUC (nmol/L*h)	Normalized AUC (nmol/L*h)/µmol consumate	Cavg (AUC/n ore)	Normalized Cavg (AUC/n ore/µmol consumate)	t1/2 (h)	Urinary excretion (% of intake)	Amount excreted and time interval	µmol excreted
248	Yamaga 2021		1196.01	1.9	5	0.00418056	24	6	0.00501667	0.25	0.000209028	0.7
Culifolin
mw (Da)	Reference	Ingested µmol of HCAs	Ingested µmol of tot phytochemicals	Tmax (h)	Cmax (nmol/L)	Normalized Cmax (nmol/L)/ingested µmol	Time covered by the AUC	AUC (nmol/L*h)	Normalized AUC (nmol/L*h)/µmol consumate	Cavg (AUC/n ore)	Normalized Cavg (AUC/n ore/µmol consumate)	t1/2 (h)	Urinary excretion (% of intake)	Amount excreted and time interval	µmol excreted
298	Yamaga 2021		1196.01	2.1	252	0.2107	24	1327	1.10952	55.2917	0.04623	3.8
